# Supplementary material for: MYB transcription factor family in sweet cherry (Prunus avium L.): genome-wide investigation, evolution, structure, characterization and expression patterns
Source: BMC Plant Biol. 2022 Jan 3;22:2. doi: 10.1186/s12870-021-03374-y (PMC8722155; doi:10.1186/s12870-021-03374-y)
Supplement: Supplementary file 4 — Additional file 4: Table S1. Molecular characteristics of MYB genes in Prunus avium. [file 12870_2021_3374_MOESM4_ESM.xlsx]

## Sheet: Prunus avium
Table S1 Molecular characteristics of MYB genes in Prunus avium
Gene ID	amino acids (bp)	Myb_DNA-binding (PF00249.31)	intron		Chromosome	Starting point	Ending point		exon	utr	M.weight	Theoretical pi
Pav_sc0000124.1_g210.1.br	677	4	5		4	14501889	14505839		6	0	76366.9	8.72
Pav_sc0001807.1_g120.1.mk	327	2	0		6	16065524	16066507		1	0	35403.9	8.8
Pav_sc0002360.1_g820.1.mk	369	2	2		3	17145598	17147087		3	2	41541.4	5.15
Pav_sc0001103.1_g040.1.mk	560	2	4		2	3891085	3896375		3	4	60761.4	5.03
Pav_sc0000480.1_g870.1.mk	366	2	2		6	7590223	7592069			2	41348.9	7.61
Pav_sc0000583.1_g650.1.mk	265	2	2		8	18187168	18190784		3	2	29665.2	5.15
Pav_sc0002433.1_g080.1.mk	323	2	2		0	50708998	50710560		3	2	36234.7	6.6
Pav_sc0000872.1_g190.1.mk	1056	4	3		0	22145728	22153098		4	0	115845	6.39
Pav_sc0000625.1_g100.1.mk	299	2	0		8	11986502	11987401		1	0	32701.3	6.22
Pav_sc0000464.1_g210.1.br	240	2	2		3	12169800	12173304		3	0	27838.3	8.12
Pav_sc0000009.1_g210.1.mk	409	2	2		3	20530163	20533370		3	0	45985.1	6.92
Pav_sc0000464.1_g230.1.mk	240	2	2		3	12160188	12163741		3	2	27886.3	8.12
Pav_sc0000464.1_g250.1.br	244	2	2		3	12147156	12149381		3	0	28556.1	6.03
Pav_sc0000675.1_g920.1.mk	603	1	7		2	14614421	14618309		8	0	67485	9.29
Pav_sc0000464.1_g130.1.br	118	2	2		3	12194110	12195375		3	0	13537.8	9.69
Pav_sc0000800.1_g1130.1.mk	1038	3	11		1	33232419	33238807		11	3	114039	5.21
Pav_sc0000308.1_g480.1.mk	341	1	2		1	5162020	5163749		3	1	38430.6	5.14
Pav_sc0001051.1_g240.1.mk	115	1	1		1	24670592	24671094		2	1	13343.5	9.62
Pav_sc0000143.1_g310.1.mk	219	2	0		2	21106448	21107107		1	0	24315.2	6.35
Pav_sc0000659.1_g090.1.mk	285	1	2		6	1003307	1004845		3	0	31000.2	5.99
Pav_sc0012310.1_g010.1.br	304	1	1		0	136494389	136497988		0	2	34262.4	7.75
Pav_sc0000464.1_g100.1.br	86	1	1		3	12214697	12215700		2	0	10191.8	9.44
Pav_sc0000129.1_g770.1.br	88	1	1		7	15998628	15999003		2	0	10181.9	9.97
Pav_sc0000103.1_g410.1.mk	1034	2	8		5	16111804	16117921		9	2	117470	8.33
Pav_sc0000979.1_g130.1.mk	374	1	1		2	20626140	20628458		2	1	40522.1	5.32
Pav_sc0000736.1_g140.1.mk	333	1	1		4	9182521	9184109		2	1	36759.3	6.68
Pav_sc0000355.1_g050.1.mk	413	1	5		5	8040459	8043231		6	1	46118.2	8.92
Pav_sc0000638.1_g100.1.mk	437	1	2		6	38011	40241		3	0	48186.8	6.14
Pav_sc0001576.1_g360.1.mk	63	1	0		2	22230936	22231127			0	7421.6	10.44
Pav_sc0000220.1_g1240.1.mk	430	1	2		2	22149444	22151297		3	0	46925.3	5.73
Pav_sc0000293.1_g140.1.mk	120	1	0		3	467251	467613		1	0	14195	9.37
Pav_sc0001938.1_g500.1.mk	160	1	2		6	20874228	20876083		3	1	18062.3	8.78
Pav_sc0000886.1_g610.1.mk	124	1	1		5	8792356	8794500		2	1	14096.6	5.07
Pav_sc0008725.1_g010.1.mk	283	1	0		0	111191083	111191934		1	0	31775.1	9.53
Pav_sc0002360.1_g910.1.mk	190	1	2		3	17097854	17098880		3	0	21431.6	5.68
Pav_sc0004999.1_g050.1.mk	216	1	1		1	41663488	41665228		2	1	24286.9	7.02
Pav_sc0001968.1_g010.1.br	128	1	4		0	43195743	43197099		5	0	14201.2	9.69
Pav_sc0000678.1_g150.1.br	89	1	5		8	4100792	4102684		6	0	10267.9	8.76
Pav_sc0000069.1_g080.1.mk	231	1	1		1	30472740	30473829		2	0	25950	5.11
Pav_sc0000207.1_g020.1.mk	367	1	9		1	3332367	3342046		4	7	41737.2	6.05
Pav_sc0000009.1_g270.1.mk	108	1	1		3	20490329	20493330		2	0	11879.1	4.45
Pav_sc0000220.1_g950.1.mk	263	1	1		1	22248108	22249447		2	0	28321.8	4.77
Pav_sc0000028.1_g520.1.mk	167	1	1		1	7111444	7113253		2	0	18538	4.09
Pav_sc0000069.1_g050.1.mk	152	1	1		1	30464232	30465225		2	1	17749.8	5.98
Pav_sc0000069.1_g100.1.mk	235	1	1		1	30478573	30479613		2	1	26466.4	7.14
Pav_sc0006018.1_g350.1.mk	294	1	1		5	12688564	12690287		2	1	32790	4.92
Pav_sc0004890.1_g010.1.mk	256	1	1		0	80015497	80017042		2	1	28141.3	4.78
Pav_sc0000886.1_g620.1.mk	198	1	1		5	8802639	8803905		2	1	22228.8	5.96
Pav_sc0000877.1_g610.1.mk	286	1	0		5	14152196	14153056		1	0	31939.1	5.7
Pav_sc0000110.1_g160.1.br	149	1	2		7	4000775	4001849		3	0	17475.9	8.97
Pav_sc0001003.1_g300.1.mk	265	1	1		4	8605720	8606919		2	1	29656.7	5.35
Pav_sc0001801.1_g600.1.mk	192	1	11		6	9712472	9715953		2	10	21492.8	6.79
Pav_sc0001181.1_g940.1.mk	106	1	1		1	25313410	25314756		2	1	11759	4.89
Pav_sc0000567.1_g060.1.mk	155	1	1		1	23882206	23883418		2	1	17551.2	4.99
Pav_sc0000691.1_g590.1.mk	276	1	0		1	37342102	37342932		1	0	30483.8	4.73
Pav_sc0000103.1_g480.1.mk	107	1	0		5	16147470	16147793		1	0	11958.2	6.55
Pav_sc0000862.1_g130.1.mk	193	1	1		6	5387691	5388727		2	1	21682.1	5.33
Pav_sc0000383.1_g280.1.mk	216	1	1		5	15787050	15788218		2	1	23344.7	4.34
Pav_sc0000910.1_g810.1.mk	76	1	2		4	1276399	1277504		3	2	8620.23	4.34
Pav_sc0000354.1_g490.1.mk	129	1	1		1	20360286	20361445		2	1	14564	4.41
Pav_sc0000591.1_g010.1.mk	76	1	2		2	16539678	16541333		2	2	9180.49	7.91
Pav_sc0000254.1_g020.1.mk	76	1	2		2	16517882	16519537		2	2	9180.49	7.91
Pav_sc0000192.1_g040.1.mk	239	1	1		0	6542264	6543013		2	0	26561.6	6.26
Pav_sc0000396.1_g530.1.mk	191	1	0		6	23540021	23540596		1	0	21635.9	9.2
Pav_sc0000069.1_g120.1.mk	186	1	1		1	30497010	30498027		2	0	20930.2	5.13
Pav_sc0001756.1_g010.1.mk	98	1	1		0	39407002	39407805		2	0	10999.1	5.72
Pav_sc0001335.1_g540.1.mk	106	1	3		2	24029748	24031196		4	1	12852.5	8.5
Pav_sc0001454.1_g330.1.br	212	1	3		2	13572865	13574063		4	0	24938.9	10.13
Pav_sc0000311.1_g1150.1.mk	197	1	1		7	18520543	18521575		2	0	21948	5.02
	272										30452.2	6.78536

## Sheet: Nomenclature
Nomenclature of Pav MYB gene family
Gene I.D	Gene Name	chromosomal localization
Pav_sc0000800.1_g1130.1.mk	PavMYB1	1
Pav_sc0000308.1_g480.1.mk	PavMYB2	1
Pav_sc0001051.1_g240.1.mk	PavMYB3	1
Pav_sc0004999.1_g050.1.mk	PavMYB4	1
Pav_sc0000069.1_g080.1.mk	PavMYB5	1
Pav_sc0000207.1_g020.1.mk	PavMYB6	1
Pav_sc0000220.1_g950.1.mk	PavMYB7	1
Pav_sc0000028.1_g520.1.mk	PavMYB8	1
Pav_sc0000069.1_g050.1.mk	PavMYB9	1
Pav_sc0000069.1_g100.1.mk	PavMYB10	1
Pav_sc0001181.1_g940.1.mk	PavMYB11	1
Pav_sc0000567.1_g060.1.mk	PavMYB12	1
Pav_sc0000691.1_g590.1.mk	PavMYB13	1
Pav_sc0000354.1_g490.1.mk	PavMYB14	1
Pav_sc0000069.1_g120.1.mk	PavMYB15	1
Pav_sc0001103.1_g040.1.mk	PavMYB16	2
Pav_sc0000675.1_g920.1.mk	PavMYB17	2
Pav_sc0000143.1_g310.1.mk	PavMYB18	2
Pav_sc0000979.1_g130.1.mk	PavMYB19	2
Pav_sc0001576.1_g360.1.mk	PavMYB20	2
Pav_sc0000220.1_g1240.1.mk	PavMYB21	2
Pav_sc0000591.1_g010.1.mk	PavMYB22	2
Pav_sc0000254.1_g020.1.mk	PavMYB23	2
Pav_sc0001335.1_g540.1.mk	PavMYB24	2
Pav_sc0001454.1_g330.1.br	PavMYB25	2
Pav_sc0002360.1_g820.1.mk	PavMYB26	3
Pav_sc0000464.1_g210.1.br	PavMYB27	3
Pav_sc0000009.1_g210.1.mk	PavMYB28	3
Pav_sc0000464.1_g230.1.mk	PavMYB29	3
Pav_sc0000464.1_g250.1.br	PavMYB30	3
Pav_sc0000464.1_g130.1.br	PavMYB31	3
Pav_sc0000464.1_g100.1.br	PavMYB32	3
Pav_sc0000293.1_g140.1.mk	PavMYB33	3
Pav_sc0002360.1_g910.1.mk	PavMYB34	3
Pav_sc0000009.1_g270.1.mk	PavMYB35	3
Pav_sc0000124.1_g210.1.br	PavMYB36	4
Pav_sc0000736.1_g140.1.mk	PavMYB37	4
Pav_sc0001003.1_g300.1.mk	PavMYB38	4
Pav_sc0000910.1_g810.1.mk	PavMYB39	4
Pav_sc0000103.1_g410.1.mk	PavMYB40	5
Pav_sc0000355.1_g050.1.mk	PavMYB41	5
Pav_sc0000886.1_g610.1.mk	PavMYB42	5
Pav_sc0006018.1_g350.1.mk	PavMYB43	5
Pav_sc0000886.1_g620.1.mk	PavMYB44	5
Pav_sc0000877.1_g610.1.mk	PavMYB45	5
Pav_sc0000103.1_g480.1.mk	PavMYB46	5
Pav_sc0000383.1_g280.1.mk	PavMYB47	5
Pav_sc0001807.1_g120.1.mk	PavMYB48	6
Pav_sc0000480.1_g870.1.mk	PavMYB49	6
Pav_sc0000659.1_g090.1.mk	PavMYB50	6
Pav_sc0000638.1_g100.1.mk	PavMYB51	6
Pav_sc0001938.1_g500.1.mk	PavMYB52	6
Pav_sc0001801.1_g600.1.mk	PavMYB53	6
Pav_sc0000862.1_g130.1.mk	PavMYB54	6
Pav_sc0000396.1_g530.1.mk	PavMYB55	6
Pav_sc0000129.1_g770.1.br	PavMYB56	7
Pav_sc0000110.1_g160.1.br	PavMYB57	7
Pav_sc0000311.1_g1150.1.mk	PavMYB58	7
Pav_sc0000583.1_g650.1.mk	PavMYB59	8
Pav_sc0000625.1_g100.1.mk	PavMYB60	8
Pav_sc0000678.1_g150.1.br	PavMYB61	8
Pav_sc0002433.1_g080.1.mk	PavMYB62	0
Pav_sc0000872.1_g190.1.mk	PavMYB63	0
Pav_sc0012310.1_g010.1.br	PavMYB64	0
Pav_sc0008725.1_g010.1.mk	PavMYB65	0
Pav_sc0001968.1_g010.1.br	PavMYB66	0
Pav_sc0004890.1_g010.1.mk	PavMYB67	0
Pav_sc0000192.1_g040.1.mk	PavMYB68	0
Pav_sc0001756.1_g010.1.mk	PavMYB69	0
