# Supplementary material for: MYB transcription factor family in sweet cherry (Prunus avium L.): genome-wide investigation, evolution, structure, characterization and expression patterns
Source: BMC Plant Biol. 2022 Jan 3;22:2. doi: 10.1186/s12870-021-03374-y (PMC8722155; doi:10.1186/s12870-021-03374-y)
Supplement: Supplementary file 5 — Additional file 5: Table S2. Primers for qRT-PCR. [file 12870_2021_3374_MOESM5_ESM.xlsx]

## Sheet: Primers lists
Table.S2 List of Primers used in qRT-PCR analysis
Pav_sc0002433.1_g080.1.mk	F	GGGACAATGCCCTGAGCCTG
	R	AGTGGAGGAGGAGGAGCAGC
Pav_sc0002360.1_g910.1.mk	F	AAGGGGGCATGGAGTCCTGA
	R	ATCTGTGACCATGCACCGGC
Pav_sc0012310.1_g010.1.br	F	TCAAGCCCGGCAACCACATT
	R	TGGCGTTCAAGCCATTGGGA
Pav_sc0001801.1_g600.1.mk	F	AGGGTGCCAAAGACCAACCC
	R	GGTCTCCAATGGCCTCTGCC
Pav_sc0001756.1_g010.1.mk	F	TGGGGAGGAAACCTTCCGGT
	R	TGGGATCATGGGAGAAGCACGA
Pav_sc0001335.1_g540.1.mk	F	AACGACCCAAAACCGCCACT
	R	CGACCTGGAATCCGACCAGC
Pav_sc0001051.1_g240.1.mk	F	AGTCACGGGGAAGGCCATTG
	R	GGAGTGAGGTTGCCACGCTT
Pav_sc0004890.1_g010.1.mk	F	ACCATGGAGGCCACCCATCT
	R	AGGTTGCTTGGGCTACCAGC
Pav_sc0001938.1_g500.1.mk	F	TGGGGAGGCACTCTTGTTGC
	R	CACTGAGCTCCAGCAGCCAT
Pav_sc0001576.1_g360.1.mk	F	GGAGAGGCCAAATGCATACGCT
	R	CAGTTCGTGGCAAAAGGCCC
Pav_sc0000800.1_g1130.1.mk	F	AGCAGGATGGCGGAGCTCTA
	R	GCATCGGGGCTACTCTCACG
Pav_sc0000591.1_g010.1.mk	F	GGAGGTGAGCAGTATTGAGTGGG
	R	CTGCCTGGAATCCTCCCAGC
Pav_sc0000583.1_g650.1.mk	F	ACGTCGTCAGCCACCACAAG
	R	CCATCATCAGCAGGGCCCAC
Pav_sc0000567.1_g060.1.mk	F	AAGGCGCATGGACAGCAGAG
	R	CGTTGTCTGTTCGCCCAGGA
Pav_sc0000464.1_g250.1.br	F	AGCAGGGTTGAACAGGTGCC
	R	CCGCAATCGGGTGTTCCAGT
Pav_sc0000354.1_g490.1.mk	F	ACCGCCCCGGACTCAAATTC
	R	CTGCGCAATGCTCGGTCATC
Pav_sc0000480.1_g870.1.mk	F	GGGATGCACATGGCTCCTCC
	R	CCAGGCACTCTTGGGTTGGG
Pav_sc0001454.1_g330.1.br	F	AGCGACACCATCGATGCCAG
	R	GCTGGTGGTGACTGATGCGA
Pav_sc0001807.1_g120.1.mk	F	CGCTGAAGCGATCCGTGAGT
	R	CGTGGCACTCGGACAGAGAC
Pav_sc0000124.1_g210.1.br	F	TCAAGCCCGGCAACCACATT
	R	TGGCGTTCAAGCCATTGGGA
Pav_sc0000220.1_g1240.1.mk	F	GCAATGAGGGGGTGATGGGG
	R	GTTTGCCTGTTGCGTTGCCA
Pav_sc0001003.1_g300.1.mk	F	AGCTGATCCCAACACGCACA
	R	CGTGCAATGAGTGGTCAGGGT
Pav_sc0000254.1_g020.1.mk	F	GGAGGTGAGCAGTATTGAGTGGG
	R	CTGCCTGGAATCCTCCCAGC
Pav_sc0000069.1_g080.1.mk	F	CGGTGAAGGGAGATGGGGGA
	R	GCCTTTTCGGTGTCCACGGT
Pav_sc0000355.1_g050.1.mk	F	GCAGCTGCAGGAGGTGCTTA
	R	TTGGACCAGTGGCTCTCCGA
Pav_sc0000396.1_g530.1.mk	F	GCAGATCCGGGACTTGAGCC
	R	CCCACATGCAGTGGCAGACT
Pav_sc0001103.1_g040.1.mk	F	GCTGCGATGGGCAAATCACC
	R	GCCCTCTGACGCCGCTTAAT
Pav_sc0000311.1_g1150.1.mk	F	TTGTGGACGCCAGAGGAGGA
	R	CAAGTGGTGGTGGTGGTGCT
Actin Gene	F	CAACTATGTTCCCCGGTATTGC
	R	CCCTTGGAAATCCACATCTGC
