# Supplementary material for: MYB transcription factor family in sweet cherry (Prunus avium L.): genome-wide investigation, evolution, structure, characterization and expression patterns
Source: BMC Plant Biol. 2022 Jan 3;22:2. doi: 10.1186/s12870-021-03374-y (PMC8722155; doi:10.1186/s12870-021-03374-y)
Supplement: Supplementary file 6 — Additional file 6: Table S3. Cis- Acting elements of MYB gene family in Prunus avium. [file 12870_2021_3374_MOESM6_ESM.xlsx]

## Sheet: cis element
Table S3 CIS- Acting elements of MYB gene family in Prunus avium
	Plant growth and development						Phytohormones resposives						Biotic/Abiotic stress
Gene ID	MRE	Box-4	GCN4_motif	CAT-box	Circadian	02-site	GARE-motif	TCA-element	TGACG-motif	P-box	ABRE	CGTCA-motif	TC-rich repeats	ARE	MBS	Box-W1	LTR
Pav_sc0000124.1_g210.1.br	0	4	2	0	0	0	0	1	6	0	6	6	0	8	2	0	0
Pav_sc0001807.1_g120.1.mk	0	0	0	0	0	0	0	0	0	0	4	0	0	0	0	0	0
Pav_sc0002360.1_g820.1.mk	0	0	0	0	0	0	2	0	1	0	2	1	0	1	1	0	2
Pav_sc0001103.1_g040.1.mk	0	1	1	2	0	1	0	0	2	0	1	2	0	3	1	0	0
Pav_sc0000480.1_g870.1.mk	0	0	0	0	1	3	0	0	0	0	0	0	0	2	1	0	0
Pav_sc0000583.1_g650.1.mk	0	0	0	0	0	0	0	0	1	0	3	1	0	2	1	0	0
Pav_sc0002433.1_g080.1.mk	0	0	0	0	0	0	0	0	0	0	0	0	0	2	2	1	0
Pav_sc0000872.1_g190.1.mk	0	0	0	2	0	0	0	2	1	1	5	1	0	3	1	2	1
Pav_sc0000625.1_g100.1.mk	0	0	0	0	0	0	0	0	0	0	1	0	0	0	1	1	0
Pav_sc0000464.1_g210.1.br	0	0	0	1	0	1	0	1	1	0	1	1	0	0	1	0	0
Pav_sc0000009.1_g210.1.mk	0	1	0	0	0	1	0	3	0	1	0	0	0	1	0	0	2
Pav_sc0000464.1_g230.1.mk	0	0	0	0	0	1	0	1	1	0	1	1	0	0	1	0	0
Pav_sc0000464.1_g250.1.br	0	0	0	1	0	2	0	2	0	0	1	0	0	0	0	0	0
Pav_sc0000675.1_g920.1.mk	0	0	0	0	0	1	0	2	0	1	0	0	2	3	0	0	0
Pav_sc0000464.1_g130.1.br	0	0	0	0	0	0	0	1	0	0	0	0	0	0	0	0	0
Pav_sc0000800.1_g1130.1.mk	0	0	0	1	0	0	2	1	3	1	2	3	1	4	1	1	1
Pav_sc0000308.1_g480.1.mk	0	0	0	0	0	1	1	1	1	0	0	1	1	0	3	0	0
Pav_sc0001051.1_g240.1.mk	0	0	0	1	0	0	0	1	0	0	0	0	0	0	0	0	0
Pav_sc0000143.1_g310.1.mk	0	0	0	0	0	0	0	0	3	0	4	3	0	0	1	0	0
Pav_sc0000659.1_g090.1.mk	0	1	0	0	0	1	0	2	4	0	0	4	0	0	1	0	0
Pav_sc0012310.1_g010.1.br	0	2	1	0	0	0	0	0	3	0	3	3	0	4	1	1	0
Pav_sc0000464.1_g100.1.br	0	0	0	1	0	0	0	0	0	0	0	0	0	0	0	0	0
Pav_sc0000129.1_g770.1.br	0	0	0	0	0	1	0	0	0	0	2	0	0	0	0	0	0
Pav_sc0000103.1_g410.1.mk	0	0	0	3	0	1	0	1	2	0	2	2	1	2	1	1	1
Pav_sc0000979.1_g130.1.mk	0	1	0	2	0	0	1	0	3	0	2	3	0	0	2	0	0
Pav_sc0000736.1_g140.1.mk	0	0	0	0	0	0	1	1	1	0	0	1	0	1	1	1	0
Pav_sc0000355.1_g050.1.mk	0	0	0	2	0	1	0	0	0	2	2	0	0	0	0	0	1
Pav_sc0000638.1_g100.1.mk	0	1	0	1	0	1	1	0	0	0	1	0	0	4	0	0	0
Pav_sc0001576.1_g360.1.mk	0	0	0	0	0	0	0	0	0	1	0	0	0	0	1	0	0
Pav_sc0000220.1_g1240.1.mk	1	0	0	0	0	0	1	1	2	0	1	2	1	2	0	0	0
Pav_sc0000293.1_g140.1.mk	0	0	0	2	0	0	0	0	2	0	0	0	0	0	0	0	0
Pav_sc0001938.1_g500.1.mk	0	0	0	0	0	0	0	0	1	0	0	1	0	2	0	0	0
Pav_sc0000886.1_g610.1.mk	0	1	0	0	0	0	0	0	0	0	0	0	0	0	0	0	0
Pav_sc0008725.1_g010.1.mk	0	1	0	0	0	1	0	0	0	1	0	0	0	1	1	0	1
Pav_sc0002360.1_g910.1.mk	0	0	0	0	0	1	0	0	0	0	1	0	0	1	1	0	1
Pav_sc0004999.1_g050.1.mk	0	0	1	0	0	0	0	0	1	0	0	1	0	2	0	0	0
Pav_sc0001968.1_g010.1.br	0	0	0	0	0	0	0	0	0	2	1	0	0	0	0	0	1
Pav_sc0000678.1_g150.1.br	0	0	0	0	0	0	0	0	0	0	1	0	0	0	0	1	0
Pav_sc0000069.1_g080.1.mk	0	1	0	1	0	0	0	0	2	0	0	2	0	0	1	0	1
Pav_sc0000207.1_g020.1.mk	0	0	0	1	0	0	0	2	0	0	0	0	0	1	1	0	0
Pav_sc0000009.1_g270.1.mk	0	0	0	0	0	1	0	0	0	0	0	0	0	0	0	0	0
Pav_sc0000220.1_g950.1.mk	0	0	0	0	0	1	0	0	1	0	1	1	1	2	0	0	2
Pav_sc0000028.1_g520.1.mk	0	0	0	0	0	0	0	1	1	0	0	1	0	0	1	0	1
Pav_sc0000069.1_g050.1.mk	0	0	0	0	0	0	0	0	0	0	0	0	0	1	0	0	0
Pav_sc0000069.1_g100.1.mk	0	0	0	0	0	0	1	0	0	0	0	0	0	1	1	0	0
Pav_sc0006018.1_g350.1.mk	0	0	0	0	0	1	0	0	0	0	0	0	0	0	0	0	0
Pav_sc0004890.1_g010.1.mk	1	0	1	1	0	0	0	0	0	0	0	0	0	0	1	0	0
Pav_sc0000886.1_g620.1.mk	0	0	0	0	0	0	0	1	0	0	1	0	0	0	0	0	0
Pav_sc0000877.1_g610.1.mk	1	1	0	1	0	0	0	0	0	0	0	0	0	2	0	0	1
Pav_sc0000110.1_g160.1.br	0	0	0	2	0	0	0	1	0	0	0	0	0	0	1	0	1
Pav_sc0001003.1_g300.1.mk	0	0	0	0	0	0	0	1	0	0	0	0	0	1	0	0	1
Pav_sc0001801.1_g600.1.mk	0	0	0	0	0	1	0	0	0	0	0	0	0	0	0	0	0
Pav_sc0001181.1_g940.1.mk	0	0	0	0	0	0	0	0	0	0	0	0	0	0	0	1	0
Pav_sc0000567.1_g060.1.mk	0	0	0	1	0	0	0	1	0	0	0	0	0	0	0	0	0
Pav_sc0000691.1_g590.1.mk	0	0	0	0	0	0	0	0	0	0	0	0	0	1	1	0	0
Pav_sc0000103.1_g480.1.mk	0	2	0	0	0	0	0	1	0	0	0	0	0	0	0	1	1
Pav_sc0000862.1_g130.1.mk	0	1	0	0	0	2	0	1	1	1	1	1	0	0	1	0	0
Pav_sc0000383.1_g280.1.mk	0	0	0	0	1	0	0	1	1	0	0	1	0	0	1	0	0
Pav_sc0000910.1_g810.1.mk	0	0	0	0	0	0	0	1	0	0	0	0	0	1	1	0	0
Pav_sc0000354.1_g490.1.mk	0	0	0	1	0	0	0	0	0	1	0	0	0	0	0	1	0
Pav_sc0000591.1_g010.1.mk	0	0	0	1	0	0	0	1	0	0	0	0	0	0	1	0	0
Pav_sc0000254.1_g020.1.mk	0	0	0	1	0	0	0	1	0	0	0	0	0	0	1	0	0
Pav_sc0000192.1_g040.1.mk	0	0	1	0	0	0	0	1	1	0	0	1	0	0	1	0	0
Pav_sc0000396.1_g530.1.mk	0	1	0	1	0	1	0	1	2	0	0	2	0	1	0	0	0
Pav_sc0000069.1_g120.1.mk	0	0	0	0	0	0	0	0	5	0	2	5	0	0	1	0	0
Pav_sc0001756.1_g010.1.mk	0	0	0	0	0	0	0	0	0	1	0	0	0	0	0	0	0
Pav_sc0001335.1_g540.1.mk	0	0	0	1	0	0	0	1	1	0	0	1	0	1	0	0	0
Pav_sc0001454.1_g330.1.br	0	0	0	1	0	0	0	1	3	0	0	3	0	0	0	0	0
Pav_sc0000311.1_g1150.1.mk	0	1	0	2	0	2	0	0	1	0	0	1	0	0	0	0	0
