# Supplementary material for: MYB transcription factor family in sweet cherry (Prunus avium L.): genome-wide investigation, evolution, structure, characterization and expression patterns
Source: BMC Plant Biol. 2022 Jan 3;22:2. doi: 10.1186/s12870-021-03374-y (PMC8722155; doi:10.1186/s12870-021-03374-y)
Supplement: Supplementary file 7 — Additional file 7: Table S4. List of MYB orthologous gene pairs identified in Fragaria vesca Prunus mume and Prunus persica. [file 12870_2021_3374_MOESM7_ESM.xlsx]

## Sheet: synteny relationship
Table.S4 List of MYB orthologous gene pairs identified in Fragaria vesca Prunus mume and Prunus persica
	Sweet cherry vs Pear				Sweet cherry vs prunus mume					Sweet cherry vs prunus persica					Sweet cherry vs Arabidopsis					Sweet cherry vs Mallus
Location	Gene Name	Location	orthologous pair		Location	Gene Name	Location	orthologous pair		Location	Gene Name	Location	orthologous pair		Location	Gene Name	Location	orthologous pair		Location	Gene Name	Location	orthologous pair
chr1	Pav_sc0000028.1_g520.1.mk	Chr13	Pbr014994.1		chr1	Pav_sc0004999.1_g050.1.mk	Pa2	Pm004199		chr1	Pav_sc0000354.1_g490.1.mk	scaffold_1	ppa014884m		chr1	Pav_sc0001051.1_g240.1.mk	Chr1	at__AT1G68320		chr1	Pav_sc0000691.1_g590.1.mk	Chr01	MD01G1031700
chr1	Pav_sc0000220.1_g950.1.mk	Chr13	Pbr029909.1		chr1	Pav_sc0000207.1_g020.1.mk	Pa2	Pm009048		chr1	Pav_sc0000069.1_g050.1.mk	scaffold_1	ppa026916m		chr1	Pav_sc0000691.1_g590.1.mk	Chr1	at__AT1G34670		chr1	Pav_sc0000069.1_g100.1.mk	Chr02	MD02G1087900
chr1	Pav_sc0001181.1_g940.1.mk	Chr13	Pbr028725.1		chr1	Pav_sc0000691.1_g590.1.mk	Pa2	Pm004557		chr1	Pav_sc0000069.1_g080.1.mk	scaffold_1	ppa015883m		chr1	Pav_sc0001051.1_g240.1.mk	Chr1	at__AT1G25340		chr1	Pav_sc0000691.1_g590.1.mk	Chr08	MD08G1183100
chr1	Pav_sc0001051.1_g240.1.mk	Chr13	Pbr028812.1		chr1	Pav_sc0000308.1_g480.1.mk	Pa2	Pm008668		chr1	Pav_sc0000069.1_g100.1.mk	scaffold_1	ppa023768m		chr1	Pav_sc0000028.1_g520.1.mk	Chr1	at__AT1G48000		chr1	Pav_sc0004999.1_g050.1.mk	Chr08	MD08G1220500
chr1	Pav_sc0000354.1_g490.1.mk	Chr13	Pbr034885.1		chr1	Pav_sc0000069.1_g050.1.mk	Pa2	Pm005577		chr1	Pav_sc0000069.1_g120.1.mk	scaffold_1	ppa023812m		chr1	Pav_sc0000028.1_g520.1.mk	Chr3	at__AT3G06490		chr1	Pav_sc0000069.1_g100.1.mk	Chr08	MD08G1070700
chr1	Pav_sc0000207.1_g020.1.mk	Chr13	Pbr033456.2		chr1	Pav_sc0000069.1_g080.1.mk	Pa2	Pm005572		chr1	Pav_sc0000308.1_g480.1.mk	scaffold_1	ppa023431m		chr1	Pav_sc0000308.1_g480.1.mk	Chr5	at__AT5G57620		chr1	Pav_sc0000069.1_g080.1.mk	Chr08	MD08G1070800
chr1	Pav_sc0001051.1_g240.1.mk	Chr14	Pbr038922.1		chr1	Pav_sc0000069.1_g100.1.mk	Pa2	Pm005570		chr1	Pav_sc0000028.1_g520.1.mk	scaffold_1	ppa025672m		chr1	Pav_sc0000028.1_g520.1.mk	Chr5	at__AT5G49620		chr1	Pav_sc0000069.1_g050.1.mk	Chr09	MD09G1183800
chr1	Pav_sc0000354.1_g490.1.mk	Chr14	Pbr001950.1		chr1	Pav_sc0000354.1_g490.1.mk	Pa2	Pm006678		chr1	Pav_sc0004999.1_g050.1.mk	scaffold_1	ppa008906m		chr2	Pav_sc0000254.1_g020.1.mk	Chr1	at__AT1G01380		chr1	Pav_sc0000069.1_g080.1.mk	Chr09	MD09G1184000
chr1	Pav_sc0000069.1_g050.1.mk	Chr15	Pbr019908.1		chr1	Pav_sc0000028.1_g520.1.mk	Pa2	Pm008425		chr1	Pav_sc0001051.1_g240.1.mk	scaffold_1	ppa009143m		chr2	Pav_sc0000979.1_g130.1.mk	Chr2	at__AT2G39880		chr1	Pav_sc0001181.1_g940.1.mk	Chr09	MD09G1261200
chr1	Pav_sc0000069.1_g080.1.mk	Chr15	Pbr019904.1		chr1	Pav_sc0000220.1_g950.1.mk	Pa2	Pm006464		chr1	Pav_sc0001181.1_g940.1.mk	scaffold_1	ppa010846m		chr2	Pav_sc0000254.1_g020.1.mk	Chr2	at__AT2G46410		chr1	Pav_sc0000220.1_g950.1.mk	Chr09	MD09G1054000
chr1	Pav_sc0004999.1_g050.1.mk	Chr15	Pbr000876.1		chr1	Pav_sc0000220.1_g950.1.mk	Pa4	Pm015916		chr1	Pav_sc0000691.1_g590.1.mk	scaffold_1	ppa026006m		chr2	Pav_sc0001335.1_g540.1.mk	Chr2	at__AT2G46410		chr1	Pav_sc0000028.1_g520.1.mk	Chr13	MD13G1148200
chr1	Pav_sc0000691.1_g590.1.mk	Chr15	Pbr001638.1		chr1	Pav_sc0000069.1_g050.1.mk	Pa4	Pm013277		chr1	Pav_sc0000069.1_g050.1.mk	scaffold_3	ppa024533m		chr2	Pav_sc0000979.1_g130.1.mk	Chr3	at__AT3G55730		chr1	Pav_sc0000207.1_g020.1.mk	Chr13	MD13G1224400
chr1	Pav_sc0000220.1_g950.1.mk	Chr17	Pbr038434.1		chr1	Pav_sc0000069.1_g080.1.mk	Pa4	Pm013279		chr1	Pav_sc0000069.1_g080.1.mk	scaffold_3	ppa010252m		chr2	Pav_sc0000254.1_g020.1.mk	Chr4	at__AT4G01060		chr1	Pav_sc0000354.1_g490.1.mk	Chr13	MD13G1092300
chr1	Pav_sc0000069.1_g100.1.mk	Chr2	Pbr041525.1		chr1	Pav_sc0000028.1_g520.1.mk	Pa4	Pm012912		chr1	Pav_sc0000220.1_g950.1.mk	scaffold_3	ppa006769m		chr2	Pav_sc0001335.1_g540.1.mk	Chr5	at__AT5G53200		chr1	Pav_sc0001181.1_g940.1.mk	Chr13	MD13G1026400
chr1	Pav_sc0001181.1_g940.1.mk	Chr3	Pbr013413.1		chr1	Pav_sc0000567.1_g060.1.mk	Pa7	Pm023419		chr1	Pav_sc0000567.1_g060.1.mk	scaffold_5	ppa016135m		chr2	Pav_sc0000254.1_g020.1.mk	Chr5	at__AT5G53200		chr1	Pav_sc0001051.1_g240.1.mk	Chr13	MD13G1039900
chr1	Pav_sc0001051.1_g240.1.mk	Chr3	Pbr013315.1		chr1	Pav_sc0000354.1_g490.1.mk	Pa7	Pm024725		chr1	Pav_sc0000354.1_g490.1.mk	scaffold_5	ppa010908m		chr3	Pav_sc0000464.1_g250.1.br	Chr1	at__AT1G66370		chr1	Pav_sc0000308.1_g480.1.mk	Chr13	MD13G1266500
chr1	Pav_sc0000069.1_g080.1.mk	Chr8	Pbr024975.1		chr1	Pav_sc0001051.1_g240.1.mk	Pa7	Pm025177		chr1	Pav_sc0001051.1_g240.1.mk	scaffold_5	ppa008877m		chr3	Pav_sc0000009.1_g270.1.mk	Chr3	at__AT3G01530		chr1	Pav_sc0000354.1_g490.1.mk	Chr14	MD14G1180700
chr1	Pav_sc0004999.1_g050.1.mk	Chr8	Pbr004276.1		chr2	Pav_sc0000979.1_g130.1.mk	Pa1	Pm002576		chr1	Pav_sc0000069.1_g100.1.mk	scaffold_7	ppa017136m		chr3	Pav_sc0000009.1_g210.1.mk	Chr3	at__AT3G27785		chr1	Pav_sc0001051.1_g240.1.mk	Chr14	MD14G1227500
chr1	Pav_sc0000069.1_g080.1.mk	Chr9	Pbr015230.1		chr2	Pav_sc0000979.1_g130.1.mk	Pa5	Pm018862		chr2	Pav_sc0000979.1_g130.1.mk	scaffold_2	ppa009914m		chr3	Pav_sc0000009.1_g270.1.mk	Chr3	at__AT3G27810		chr1	Pav_sc0000069.1_g050.1.mk	Chr15	MD15G1050300
chr1	Pav_sc0000069.1_g050.1.mk	Chr9	Pbr015228.1		chr2	Pav_sc0000143.1_g310.1.mk	Pa5	Pm018951		chr2	Pav_sc0000143.1_g310.1.mk	scaffold_2	ppa017892m		chr3	Pav_sc0000009.1_g270.1.mk	Chr5	at__AT5G40350		chr1	Pav_sc0000069.1_g080.1.mk	Chr15	MD15G1051000
chr1	Pav_sc0001181.1_g940.1.mk	Chr9	Pbr014381.1		chr2	Pav_sc0000675.1_g920.1.mk	Pa5	Pm018007		chr2	Pav_sc0000254.1_g020.1.mk	scaffold_2	ppa023853m		chr3	Pav_sc0000009.1_g210.1.mk	Chr5	at__AT5G40360		chr1	Pav_sc0000069.1_g100.1.mk	Chr15	MD15G1051400
chr2	Pav_sc0000143.1_g310.1.mk	Chr1	Pbr009542.1		chr2	Pav_sc0000254.1_g020.1.mk	Pa5	Pm018400		chr2	Pav_sc0000675.1_g920.1.mk	scaffold_2	ppa022218m		chr4	Pav_sc0000736.1_g140.1.mk	Chr3	at__AT3G12720		chr1	Pav_sc0000691.1_g590.1.mk	Chr15	MD15G1369700
chr2	Pav_sc0000254.1_g020.1.mk	Chr1	Pbr027463.1		chr2	Pav_sc0001335.1_g540.1.mk	Pa5	Pm019781		chr2	Pav_sc0001335.1_g540.1.mk	scaffold_2	ppa024794m		chr4	Pav_sc0000124.1_g210.1.br	Chr5	at__AT5G54230		chr1	Pav_sc0004999.1_g050.1.mk	Chr15	MD15G1411200
chr2	Pav_sc0001335.1_g540.1.mk	Chr1	Pbr013621.1		chr2	Pav_sc0001103.1_g040.1.mk	Pa5	Pm016605		chr2	Pav_sc0001103.1_g040.1.mk	scaffold_2	ppa003628m		chr5	Pav_sc0000886.1_g610.1.mk	Chr1	at__AT1G63910		chr1	Pav_sc0000069.1_g050.1.mk	Chr15	MD15G1215500
chr2	Pav_sc0000254.1_g020.1.mk	Chr1	Pbr013621.1		chr2	Pav_sc0001335.1_g540.1.mk	Pa5	Pm018400		chr2	Pav_sc0001335.1_g540.1.mk	scaffold_2	ppa023853m		chr5	Pav_sc0000877.1_g610.1.mk	Chr1	at__AT1G74650		chr1	Pav_sc0000028.1_g520.1.mk	Chr16	MD16G1148300
chr2	Pav_sc0001335.1_g540.1.mk	Chr1	Pbr027463.1		chr2	Pav_sc0000254.1_g020.1.mk	Pa5	Pm019781		chr2	Pav_sc0000254.1_g020.1.mk	scaffold_2	ppa024794m		chr5	Pav_sc0000103.1_g410.1.mk	Chr3	at__AT3G18100		chr1	Pav_sc0000207.1_g020.1.mk	Chr16	MD16G1229600
chr2	Pav_sc0000979.1_g130.1.mk	Chr12	Pbr035927.1		chr3	Pav_sc0002360.1_g820.1.mk	Pa3	Pm009892		chr2	Pav_sc0000979.1_g130.1.mk	scaffold_6	ppa006851m		chr5	Pav_sc0000877.1_g610.1.mk	Chr3	at__AT3G47600		chr1	Pav_sc0000354.1_g490.1.mk	Chr16	MD16G1093200
chr2	Pav_sc0001335.1_g540.1.mk	Chr13	Pbr010797.1		chr3	Pav_sc0002360.1_g910.1.mk	Pa4	Pm015303		chr3	Pav_sc0000464.1_g250.1.br	scaffold_3	ppa016711m		chr6	Pav_sc0001938.1_g500.1.mk	Chr1	at__AT1G09540		chr1	Pav_sc0000220.1_g950.1.mk	Chr16	MD16G1069000
chr2	Pav_sc0000254.1_g020.1.mk	Chr13	Pbr010797.1		chr3	Pav_sc0002360.1_g820.1.mk	Pa4	Pm015309		chr3	Pav_sc0002360.1_g910.1.mk	scaffold_3	ppa025095m		chr6	Pav_sc0001938.1_g500.1.mk	Chr1	at__AT1G57560		chr1	Pav_sc0001181.1_g940.1.mk	Chr16	MD16G1029400
chr2	Pav_sc0000979.1_g130.1.mk	Chr17	Pbr011369.1		chr3	Pav_sc0000009.1_g270.1.mk	Pa4	Pm015692		chr3	Pav_sc0002360.1_g820.1.mk	scaffold_3	ppa016708m		chr6	Pav_sc0001807.1_g120.1.mk	Chr2	at__AT2G23290		chr1	Pav_sc0001051.1_g240.1.mk	Chr16	MD16G1040800
chr2	Pav_sc0001103.1_g040.1.mk	Chr2	Pbr024765.1		chr3	Pav_sc0000009.1_g210.1.mk	Pa4	Pm015681		chr3	Pav_sc0000009.1_g270.1.mk	scaffold_3	ppa011751m		chr6	Pav_sc0000862.1_g130.1.mk	Chr3	at__AT3G46130		chr1	Pav_sc0000308.1_g480.1.mk	Chr16	MD16G1266600
chr2	Pav_sc0000254.1_g020.1.mk	Chr6	Pbr014161.1		chr3	Pav_sc0000009.1_g210.1.mk	Pa7	Pm024743		chr3	Pav_sc0000009.1_g210.1.mk	scaffold_3	ppa019507m		chr6	Pav_sc0000659.1_g090.1.mk	Chr3	at__AT3G13540		chr1	Pav_sc0000220.1_g950.1.mk	Chr17	MD17G1051700
chr3	Pav_sc0000009.1_g270.1.mk	Chr17	Pbr017966.1		chr4	Pav_sc0000124.1_g210.1.br	Pa3	Pm011657		chr3	Pav_sc0002360.1_g820.1.mk	scaffold_4	ppa007438m		chr6	Pav_sc0001807.1_g120.1.mk	Chr4	at__AT4G37260		chr2	Pav_sc0000979.1_g130.1.mk	Chr01	MD01G1144700
chr3	Pav_sc0000009.1_g210.1.mk	Chr17	Pbr017972.1		chr4	Pav_sc0001003.1_g300.1.mk	Pa3	Pm010847		chr3	Pav_sc0000009.1_g210.1.mk	scaffold_5	ppa026791m		chr6	Pav_sc0001938.1_g500.1.mk	Chr5	at__AT5G26660		chr2	Pav_sc0000143.1_g310.1.mk	Chr01	MD01G1155100
chr3	Pav_sc0002360.1_g820.1.mk	Chr17	Pbr011268.1		chr4	Pav_sc0000736.1_g140.1.mk	Pa3	Pm010927		chr4	Pav_sc0000124.1_g210.1.br	scaffold_3	ppa016708m		chr6	Pav_sc0000480.1_g870.1.mk	Chr5	at__AT5G60890		chr2	Pav_sc0001335.1_g540.1.mk	Chr01	MD01G1215600
chr3	Pav_sc0002360.1_g910.1.mk	Chr17	Pbr011263.1		chr4	Pav_sc0000910.1_g810.1.mk	Pa3	Pm009748		chr4	Pav_sc0000910.1_g810.1.mk	scaffold_4	ppa023926m		chr6	Pav_sc0001807.1_g120.1.mk	Chr5	at__AT5G67300		chr2	Pav_sc0000254.1_g020.1.mk	Chr01	MD01G1215600
chr3	Pav_sc0000464.1_g250.1.br	Chr17	Pbr024552.1		chr4	Pav_sc0000124.1_g210.1.br	Pa3	Pm009892		chr4	Pav_sc0000124.1_g210.1.br	scaffold_4	ppa021577m		chr6	Pav_sc0000862.1_g130.1.mk	Chr5	at__AT5G59780		chr2	Pav_sc0001103.1_g040.1.mk	Chr02	MD02G1269700
chr3	Pav_sc0000009.1_g210.1.mk	Chr17	Pbr027028.1		chr4	Pav_sc0000124.1_g210.1.br	Pa4	Pm015309		chr4	Pav_sc0001003.1_g300.1.mk	scaffold_4	ppa026618m		chr6	Pav_sc0000638.1_g100.1.mk	Chr5	at__AT5G58850		chr2	Pav_sc0000979.1_g130.1.mk	Chr04	MD04G1142200
chr3	Pav_sc0000009.1_g270.1.mk	Chr17	Pbr027035.1		chr5	Pav_sc0000877.1_g610.1.mk	Pa4	Pm015880		chr4	Pav_sc0000736.1_g140.1.mk	scaffold_4	ppa022859m		chr8	Pav_sc0000583.1_g650.1.mk	Chr2	at__AT2G31180		chr2	Pav_sc0000254.1_g020.1.mk	Chr06	MD06G1104200
chr3	Pav_sc0002360.1_g820.1.mk	Chr5	Pbr000268.1		chr5	Pav_sc0000886.1_g610.1.mk	Pa7	Pm023937		chr4	Pav_sc0000124.1_g210.1.br	scaffold_4	ppa007438m		chr8	Pav_sc0000583.1_g650.1.mk	Chr3	at__AT3G23250		chr2	Pav_sc0000979.1_g130.1.mk	Chr07	MD07G1211300
chr3	Pav_sc0000009.1_g270.1.mk	Chr9	Pbr024420.1		chr5	Pav_sc0006018.1_g350.1.mk	Pa7	Pm024326		chr5	Pav_sc0000383.1_g280.1.mk	scaffold_1	ppa009143m							chr2	Pav_sc0000143.1_g310.1.mk	Chr07	MD07G1224200
chr3	Pav_sc0000009.1_g210.1.mk	Chr9	Pbr024426.1		chr5	Pav_sc0000383.1_g280.1.mk	Pa7	Pm025177		chr5	Pav_sc0000103.1_g480.1.mk	scaffold_1	ppa010846m							chr2	Pav_sc0000254.1_g020.1.mk	Chr07	MD07G1147100
chr3	Pav_sc0000464.1_g250.1.br	Chr9	Pbr016661.1		chr5	Pav_sc0000103.1_g410.1.mk	Pa7	Pm025109		chr5	Pav_sc0000877.1_g610.1.mk	scaffold_3	ppa008366m							chr2	Pav_sc0001335.1_g540.1.mk	Chr07	MD07G1285700
chr4	Pav_sc0001003.1_g300.1.mk	Chr10	Pbr010210.1		chr5	Pav_sc0000103.1_g480.1.mk	Pa7	Pm025102		chr5	Pav_sc0000355.1_g050.1.mk	scaffold_5	ppa021723m							chr2	Pav_sc0000254.1_g020.1.mk	Chr07	MD07G1285700
chr4	Pav_sc0000736.1_g140.1.mk	Chr10	Pbr031806.1		chr5	Pav_sc0000877.1_g610.1.mk	Pa7	Pm024912		chr5	Pav_sc0000886.1_g610.1.mk	scaffold_5	ppa019529m							chr2	Pav_sc0001335.1_g540.1.mk	Chr07	MD07G1147100
chr4	Pav_sc0000736.1_g140.1.mk	Chr10	Pbr031372.1		chr5	Pav_sc0000355.1_g050.1.mk	Pa7	Pm023786		chr5	Pav_sc0006018.1_g350.1.mk	scaffold_5	ppa018561m							chr2	Pav_sc0000979.1_g130.1.mk	Chr12	MD12G1156800
chr4	Pav_sc0000736.1_g140.1.mk	Chr10	Pbr010210.1		chr6	Pav_sc0000480.1_g870.1.mk	Pa1	Pm001105		chr5	Pav_sc0000877.1_g610.1.mk	scaffold_5	ppa007562m							chr3	Pav_sc0002360.1_g820.1.mk	Chr05	MD05G1326500
chr4	Pav_sc0000124.1_g210.1.br	Chr15	Pbr021193.1		chr6	Pav_sc0000638.1_g100.1.mk	Pa1	Pm000541		chr5	Pav_sc0000383.1_g280.1.mk	scaffold_5	ppa008877m							chr3	Pav_sc0000009.1_g210.1.mk	Chr06	MD06G1172900
chr4	Pav_sc0000124.1_g210.1.br	Chr15	Pbr021178.1		chr6	Pav_sc0001938.1_g500.1.mk	Pa1	Pm003267		chr5	Pav_sc0000103.1_g410.1.mk	scaffold_5	ppa000733m							chr3	Pav_sc0000464.1_g250.1.br	Chr09	MD09G1265100
chr4	Pav_sc0000124.1_g210.1.br	Chr17	Pbr011268.1		chr6	Pav_sc0000862.1_g130.1.mk	Pa1	Pm000809		chr6	Pav_sc0001807.1_g120.1.mk	scaffold_1	ppa008979m							chr3	Pav_sc0002360.1_g820.1.mk	Chr09	MD09G1097700
chr4	Pav_sc0001003.1_g300.1.mk	Chr5	Pbr002501.1		chr6	Pav_sc0000659.1_g090.1.mk	Pa1	Pm000007		chr6	Pav_sc0001807.1_g120.1.mk	scaffold_6	ppa008450m							chr3	Pav_sc0000009.1_g210.1.mk	Chr09	MD09G1029700
chr4	Pav_sc0000736.1_g140.1.mk	Chr5	Pbr002549.1		chr6	Pav_sc0001807.1_g120.1.mk	Pa2	Pm005332		chr6	Pav_sc0001938.1_g500.1.mk	scaffold_6	ppa019718m							chr3	Pav_sc0000009.1_g270.1.mk	Chr09	MD09G1030500
chr4	Pav_sc0000124.1_g210.1.br	Chr5	Pbr000268.1		chr7	Pav_sc0000129.1_g770.1.br	Pa2	Pm005570		chr6	Pav_sc0000862.1_g130.1.mk	scaffold_6	ppa015954m							chr3	Pav_sc0002360.1_g820.1.mk	Chr10	MD10G1304600
chr4	Pav_sc0000910.1_g810.1.mk	Chr5	Pbr000189.1		chr7	Pav_sc0000129.1_g770.1.br	Pa8	Pm027047		chr6	Pav_sc0000396.1_g530.1.mk	scaffold_6	ppb022421m							chr3	Pav_sc0000009.1_g210.1.mk	Chr14	MD14G1179000
chr4	Pav_sc0000124.1_g210.1.br	Chr9	Pbr018029.1		chr8	Pav_sc0000583.1_g650.1.mk	Pa2	Pm009364		chr6	Pav_sc0000480.1_g870.1.mk	scaffold_6	ppa007823m							chr3	Pav_sc0000464.1_g250.1.br	Chr17	MD17G1261000
chr5	Pav_sc0000103.1_g480.1.mk	Chr13	Pbr028725.1		chr8	Pav_sc0000625.1_g100.1.mk	Pa6	Pm021211		chr6	Pav_sc0000659.1_g090.1.mk	scaffold_6	ppa006730m							chr3	Pav_sc0002360.1_g820.1.mk	Chr17	MD17G1086000
chr5	Pav_sc0000383.1_g280.1.mk	Chr13	Pbr028812.1		chr8	Pav_sc0000583.1_g650.1.mk	Pa6	Pm020596		chr6	Pav_sc0000638.1_g100.1.mk	scaffold_6	ppa018123m							chr3	Pav_sc0002360.1_g910.1.mk	Chr17	MD17G1086600
chr5	Pav_sc0000383.1_g280.1.mk	Chr14	Pbr038922.1							chr6	Pav_sc0000396.1_g530.1.mk	scaffold_8	ppa021921m							chr3	Pav_sc0000009.1_g210.1.mk	Chr17	MD17G1031700
chr5	Pav_sc0000103.1_g410.1.mk	Chr14	Pbr038874.1							chr6	Pav_sc0001807.1_g120.1.mk	scaffold_8	ppa023154m							chr3	Pav_sc0000009.1_g270.1.mk	Chr17	MD17G1032300
chr5	Pav_sc0000103.1_g480.1.mk	Chr14	Pbr038869.1							chr7	Pav_sc0000129.1_g770.1.br	scaffold_1	ppa022205m							chr4	Pav_sc0000124.1_g210.1.br	Chr03	MD03G1217300
chr5	Pav_sc0006018.1_g350.1.mk	Chr14	Pbr001888.1							chr7	Pav_sc0000129.1_g770.1.br	scaffold_3	ppa010252m							chr4	Pav_sc0000124.1_g210.1.br	Chr05	MD05G1326500
chr5	Pav_sc0000886.1_g620.1.mk	Chr14	Pbr038700.1							chr8	Pav_sc0000583.1_g650.1.mk	scaffold_1	ppa020190m							chr4	Pav_sc0000910.1_g810.1.mk	Chr05	MD05G1341500
chr5	Pav_sc0000886.1_g610.1.mk	Chr14	Pbr038701.2							chr8	Pav_sc0000625.1_g100.1.mk	scaffold_6	ppa008450m							chr4	Pav_sc0000736.1_g140.1.mk	Chr05	MD05G1239200
chr5	Pav_sc0000877.1_g610.1.mk	Chr17	Pbr032528.1							chr8	Pav_sc0000625.1_g100.1.mk	scaffold_8	ppa023154m							chr4	Pav_sc0001003.1_g300.1.mk	Chr05	MD05G1243900
chr5	Pav_sc0000383.1_g280.1.mk	Chr3	Pbr013315.1							chr8	Pav_sc0000583.1_g650.1.mk	scaffold_8	ppa021921m							chr4	Pav_sc0000124.1_g210.1.br	Chr09	MD09G1097700
chr5	Pav_sc0000877.1_g610.1.mk	Chr6	Pbr011441.1																	chr4	Pav_sc0000124.1_g210.1.br	Chr10	MD10G1304600
chr5	Pav_sc0000886.1_g610.1.mk	Chr6	Pbr002239.1																	chr4	Pav_sc0001003.1_g300.1.mk	Chr10	MD10G1225800
chr5	Pav_sc0000886.1_g620.1.mk	Chr6	Pbr002238.1																	chr5	Pav_sc0000355.1_g050.1.mk	Chr04	MD04G1064500
chr5	Pav_sc0000103.1_g480.1.mk	Chr6	Pbr020365.1																	chr5	Pav_sc0000877.1_g610.1.mk	Chr06	MD06G1192900
chr5	Pav_sc0000383.1_g280.1.mk	Chr6	Pbr020295.1																	chr5	Pav_sc0000886.1_g610.1.mk	Chr06	MD06G1089700
chr5	Pav_sc0000877.1_g610.1.mk	Chr9	Pbr019262.1																	chr5	Pav_sc0000383.1_g280.1.mk	Chr06	MD06G1217200
chr6	Pav_sc0000396.1_g530.1.mk	Chr10	Pbr011095.1																	chr5	Pav_sc0006018.1_g350.1.mk	Chr06	MD06G1167200
chr6	Pav_sc0000659.1_g090.1.mk	Chr11	Pbr003370.1																	chr5	Pav_sc0000103.1_g480.1.mk	Chr06	MD06G1229700
chr6	Pav_sc0000862.1_g130.1.mk	Chr11	Pbr028978.1																	chr5	Pav_sc0000877.1_g610.1.mk	Chr09	MD09G1051000
chr6	Pav_sc0001938.1_g500.1.mk	Chr12	Pbr026080.1																	chr5	Pav_sc0000383.1_g280.1.mk	Chr13	MD13G1039900
chr6	Pav_sc0001807.1_g120.1.mk	Chr15	Pbr019687.1																	chr5	Pav_sc0006018.1_g350.1.mk	Chr14	MD14G1172900
chr6	Pav_sc0001807.1_g120.1.mk	Chr15	Pbr015309.1																	chr5	Pav_sc0000877.1_g610.1.mk	Chr14	MD14G1200100
chr6	Pav_sc0001938.1_g500.1.mk	Chr16	Pbr005982.2																	chr5	Pav_sc0000383.1_g280.1.mk	Chr14	MD14G1227500
chr6	Pav_sc0001807.1_g120.1.mk	Chr2	Pbr025199.1																	chr5	Pav_sc0000103.1_g410.1.mk	Chr14	MD14G1233900
chr6	Pav_sc0000659.1_g090.1.mk	Chr3	Pbr000749.2																	chr5	Pav_sc0000103.1_g480.1.mk	Chr14	MD14G1234600
chr6	Pav_sc0000480.1_g870.1.mk	Chr3	Pbr026417.1																	chr5	Pav_sc0000886.1_g610.1.mk	Chr14	MD14G1110800
chr6	Pav_sc0000862.1_g130.1.mk	Chr3	Pbr033988.1																	chr5	Pav_sc0000383.1_g280.1.mk	Chr16	MD16G1040800
chr6	Pav_sc0000638.1_g100.1.mk	Chr3	Pbr042296.1																	chr6	Pav_sc0001807.1_g120.1.mk	Chr02	MD02G1179000
chr6	Pav_sc0001938.1_g500.1.mk	Chr4	Pbr006685.1																	chr6	Pav_sc0000862.1_g130.1.mk	Chr03	MD03G1099900
chr6	Pav_sc0001807.1_g120.1.mk	Chr8	Pbr022028.1																	chr6	Pav_sc0000638.1_g100.1.mk	Chr03	MD03G1073100
chr7	Pav_sc0000129.1_g770.1.br	Chr15	Pbr019903.1																	chr6	Pav_sc0001938.1_g500.1.mk	Chr04	MD04G1184900
chr7	Pav_sc0000129.1_g770.1.br	Chr8	Pbr024978.1																	chr6	Pav_sc0000396.1_g530.1.mk	Chr04	MD04G1229400
chr7	Pav_sc0000129.1_g770.1.br	Chr9	Pbr015230.1																	chr6	Pav_sc0000396.1_g530.1.mk	Chr05	MD05G1197600
chr8	Pav_sc0000583.1_g650.1.mk	Chr10	Pbr011095.1																	chr6	Pav_sc0001807.1_g120.1.mk	Chr05	MD05G1089600
chr8	Pav_sc0000583.1_g650.1.mk	Chr16	Pbr030553.1																	chr6	Pav_sc0001807.1_g120.1.mk	Chr08	MD08G1092000
chr8	Pav_sc0000583.1_g650.1.mk	Chr5	Pbr025360.1																	chr6	Pav_sc0000862.1_g130.1.mk	Chr11	MD11G1114100
																				chr6	Pav_sc0000480.1_g870.1.mk	Chr11	MD11G1146200
																				chr6	Pav_sc0000638.1_g100.1.mk	Chr11	MD11G1079000
																				chr6	Pav_sc0000659.1_g090.1.mk	Chr11	MD11G1006500
																				chr6	Pav_sc0001938.1_g500.1.mk	Chr12	MD12G1198600
																				chr6	Pav_sc0001807.1_g120.1.mk	Chr15	MD15G1076600
																				chr6	Pav_sc0001807.1_g120.1.mk	Chr15	MD15G1288600
																				chr7	Pav_sc0000129.1_g770.1.br	Chr08	MD08G1070700
																				chr7	Pav_sc0000129.1_g770.1.br	Chr09	MD09G1184000
																				chr7	Pav_sc0000129.1_g770.1.br	Chr15	MD15G1050900
																				chr8	Pav_sc0000625.1_g100.1.mk	Chr02	MD02G1179000
																				chr8	Pav_sc0000625.1_g100.1.mk	Chr05	MD05G1089600
																				chr8	Pav_sc0000583.1_g650.1.mk	Chr05	MD05G1197600
																				chr8	Pav_sc0000583.1_g650.1.mk	Chr10	MD10G1184100
																				chr8	Pav_sc0000583.1_g650.1.mk	Chr13	MD13G1213900
																				chr8	Pav_sc0000583.1_g650.1.mk	Chr16	MD16G1218900

## Sheet: Sheet1
	chr1	Pav_sc0000691.1_g590.1.mk	Chr01	MD01G1031700
	chr1	Pav_sc0000069.1_g100.1.mk	Chr02	MD02G1087900
	chr1	Pav_sc0000691.1_g590.1.mk	Chr08	MD08G1183100
	chr1	Pav_sc0004999.1_g050.1.mk	Chr08	MD08G1220500
	chr1	Pav_sc0000069.1_g100.1.mk	Chr08	MD08G1070700
	chr1	Pav_sc0000069.1_g080.1.mk	Chr08	MD08G1070800
	chr1	Pav_sc0000069.1_g050.1.mk	Chr09	MD09G1183800
	chr1	Pav_sc0000069.1_g080.1.mk	Chr09	MD09G1184000
	chr1	Pav_sc0001181.1_g940.1.mk	Chr09	MD09G1261200
	chr1	Pav_sc0000220.1_g950.1.mk	Chr09	MD09G1054000
	chr1	Pav_sc0000028.1_g520.1.mk	Chr13	MD13G1148200
	chr1	Pav_sc0000207.1_g020.1.mk	Chr13	MD13G1224400
	chr1	Pav_sc0000354.1_g490.1.mk	Chr13	MD13G1092300
	chr1	Pav_sc0001181.1_g940.1.mk	Chr13	MD13G1026400
	chr1	Pav_sc0001051.1_g240.1.mk	Chr13	MD13G1039900
	chr1	Pav_sc0000308.1_g480.1.mk	Chr13	MD13G1266500
	chr1	Pav_sc0000354.1_g490.1.mk	Chr14	MD14G1180700
	chr1	Pav_sc0001051.1_g240.1.mk	Chr14	MD14G1227500
	chr1	Pav_sc0000069.1_g050.1.mk	Chr15	MD15G1050300
	chr1	Pav_sc0000069.1_g080.1.mk	Chr15	MD15G1051000
	chr1	Pav_sc0000069.1_g100.1.mk	Chr15	MD15G1051400
	chr1	Pav_sc0000691.1_g590.1.mk	Chr15	MD15G1369700
	chr1	Pav_sc0004999.1_g050.1.mk	Chr15	MD15G1411200
	chr1	Pav_sc0000069.1_g050.1.mk	Chr15	MD15G1215500
	chr1	Pav_sc0000028.1_g520.1.mk	Chr16	MD16G1148300
	chr1	Pav_sc0000207.1_g020.1.mk	Chr16	MD16G1229600
	chr1	Pav_sc0000354.1_g490.1.mk	Chr16	MD16G1093200
	chr1	Pav_sc0000220.1_g950.1.mk	Chr16	MD16G1069000
	chr1	Pav_sc0001181.1_g940.1.mk	Chr16	MD16G1029400
	chr1	Pav_sc0001051.1_g240.1.mk	Chr16	MD16G1040800
	chr1	Pav_sc0000308.1_g480.1.mk	Chr16	MD16G1266600
	chr1	Pav_sc0000220.1_g950.1.mk	Chr17	MD17G1051700
	chr2	Pav_sc0000979.1_g130.1.mk	Chr01	MD01G1144700
	chr2	Pav_sc0000143.1_g310.1.mk	Chr01	MD01G1155100
	chr2	Pav_sc0001335.1_g540.1.mk	Chr01	MD01G1215600
	chr2	Pav_sc0000254.1_g020.1.mk	Chr01	MD01G1215600
	chr2	Pav_sc0001103.1_g040.1.mk	Chr02	MD02G1269700
	chr2	Pav_sc0000979.1_g130.1.mk	Chr04	MD04G1142200
	chr2	Pav_sc0000254.1_g020.1.mk	Chr06	MD06G1104200
	chr2	Pav_sc0000979.1_g130.1.mk	Chr07	MD07G1211300
	chr2	Pav_sc0000143.1_g310.1.mk	Chr07	MD07G1224200
	chr2	Pav_sc0000254.1_g020.1.mk	Chr07	MD07G1147100
	chr2	Pav_sc0001335.1_g540.1.mk	Chr07	MD07G1285700
	chr2	Pav_sc0000254.1_g020.1.mk	Chr07	MD07G1285700
	chr2	Pav_sc0001335.1_g540.1.mk	Chr07	MD07G1147100
	chr2	Pav_sc0000979.1_g130.1.mk	Chr12	MD12G1156800
	chr3	Pav_sc0002360.1_g820.1.mk	Chr05	MD05G1326500
	chr3	Pav_sc0000009.1_g210.1.mk	Chr06	MD06G1172900
	chr3	Pav_sc0000464.1_g250.1.br	Chr09	MD09G1265100
	chr3	Pav_sc0002360.1_g820.1.mk	Chr09	MD09G1097700
	chr3	Pav_sc0000009.1_g210.1.mk	Chr09	MD09G1029700
	chr3	Pav_sc0000009.1_g270.1.mk	Chr09	MD09G1030500
	chr3	Pav_sc0002360.1_g820.1.mk	Chr10	MD10G1304600
	chr3	Pav_sc0000009.1_g210.1.mk	Chr14	MD14G1179000
	chr3	Pav_sc0000464.1_g250.1.br	Chr17	MD17G1261000
	chr3	Pav_sc0002360.1_g820.1.mk	Chr17	MD17G1086000
	chr3	Pav_sc0002360.1_g910.1.mk	Chr17	MD17G1086600
	chr3	Pav_sc0000009.1_g210.1.mk	Chr17	MD17G1031700
	chr3	Pav_sc0000009.1_g270.1.mk	Chr17	MD17G1032300
	chr4	Pav_sc0000124.1_g210.1.br	Chr03	MD03G1217300
	chr4	Pav_sc0000124.1_g210.1.br	Chr05	MD05G1326500
	chr4	Pav_sc0000910.1_g810.1.mk	Chr05	MD05G1341500
	chr4	Pav_sc0000736.1_g140.1.mk	Chr05	MD05G1239200
	chr4	Pav_sc0001003.1_g300.1.mk	Chr05	MD05G1243900
	chr4	Pav_sc0000124.1_g210.1.br	Chr09	MD09G1097700
	chr4	Pav_sc0000124.1_g210.1.br	Chr10	MD10G1304600
	chr4	Pav_sc0001003.1_g300.1.mk	Chr10	MD10G1225800
	chr5	Pav_sc0000355.1_g050.1.mk	Chr04	MD04G1064500
	chr5	Pav_sc0000877.1_g610.1.mk	Chr06	MD06G1192900
	chr5	Pav_sc0000886.1_g610.1.mk	Chr06	MD06G1089700
	chr5	Pav_sc0000383.1_g280.1.mk	Chr06	MD06G1217200
	chr5	Pav_sc0006018.1_g350.1.mk	Chr06	MD06G1167200
	chr5	Pav_sc0000103.1_g480.1.mk	Chr06	MD06G1229700
	chr5	Pav_sc0000877.1_g610.1.mk	Chr09	MD09G1051000
	chr5	Pav_sc0000383.1_g280.1.mk	Chr13	MD13G1039900
	chr5	Pav_sc0006018.1_g350.1.mk	Chr14	MD14G1172900
	chr5	Pav_sc0000877.1_g610.1.mk	Chr14	MD14G1200100
	chr5	Pav_sc0000383.1_g280.1.mk	Chr14	MD14G1227500
	chr5	Pav_sc0000103.1_g410.1.mk	Chr14	MD14G1233900
	chr5	Pav_sc0000103.1_g480.1.mk	Chr14	MD14G1234600
	chr5	Pav_sc0000886.1_g610.1.mk	Chr14	MD14G1110800
	chr5	Pav_sc0000383.1_g280.1.mk	Chr16	MD16G1040800
	chr6	Pav_sc0001807.1_g120.1.mk	Chr02	MD02G1179000
	chr6	Pav_sc0000862.1_g130.1.mk	Chr03	MD03G1099900
	chr6	Pav_sc0000638.1_g100.1.mk	Chr03	MD03G1073100
	chr6	Pav_sc0001938.1_g500.1.mk	Chr04	MD04G1184900
	chr6	Pav_sc0000396.1_g530.1.mk	Chr04	MD04G1229400
	chr6	Pav_sc0000396.1_g530.1.mk	Chr05	MD05G1197600
	chr6	Pav_sc0001807.1_g120.1.mk	Chr05	MD05G1089600
	chr6	Pav_sc0001807.1_g120.1.mk	Chr08	MD08G1092000
	chr6	Pav_sc0000862.1_g130.1.mk	Chr11	MD11G1114100
	chr6	Pav_sc0000480.1_g870.1.mk	Chr11	MD11G1146200
	chr6	Pav_sc0000638.1_g100.1.mk	Chr11	MD11G1079000
	chr6	Pav_sc0000659.1_g090.1.mk	Chr11	MD11G1006500
	chr6	Pav_sc0001938.1_g500.1.mk	Chr12	MD12G1198600
	chr6	Pav_sc0001807.1_g120.1.mk	Chr15	MD15G1076600
	chr6	Pav_sc0001807.1_g120.1.mk	Chr15	MD15G1288600
	chr7	Pav_sc0000129.1_g770.1.br	Chr08	MD08G1070700
	chr7	Pav_sc0000129.1_g770.1.br	Chr09	MD09G1184000
	chr7	Pav_sc0000129.1_g770.1.br	Chr15	MD15G1050900
	chr8	Pav_sc0000625.1_g100.1.mk	Chr02	MD02G1179000
	chr8	Pav_sc0000625.1_g100.1.mk	Chr05	MD05G1089600
	chr8	Pav_sc0000583.1_g650.1.mk	Chr05	MD05G1197600
	chr8	Pav_sc0000583.1_g650.1.mk	Chr10	MD10G1184100
	chr8	Pav_sc0000583.1_g650.1.mk	Chr13	MD13G1213900
	chr8	Pav_sc0000583.1_g650.1.mk	Chr16	MD16G1218900
