# Supplementary material for: MYB transcription factor family in sweet cherry (Prunus avium L.): genome-wide investigation, evolution, structure, characterization and expression patterns
Source: BMC Plant Biol. 2022 Jan 3;22:2. doi: 10.1186/s12870-021-03374-y (PMC8722155; doi:10.1186/s12870-021-03374-y)
Supplement: Supplementary file 8 — Additional file 8: Table S5. Gene duplication events and synonymous and non-synonymous ratio in Prunus avium. [file 12870_2021_3374_MOESM8_ESM.xlsx]

## Sheet: Sheet1
Table S5 Gene duplication events and synonymous and non-synonymous ratio in Prunus avium
Dispersed duplication/ DSD
Duplicate 1	Location	Duplicate 2	Location	E-value	Ka	Ks	Ka/ks	Mya
Pav_sc0000625.1_g100.1.mk	PAV_r1.0chr8:11986502	Pav_sc0000800.1_g060.1.mk	PAV_r1.0chr1:32619819	3.2e-41	0.522053	1.15328	0.452667	63.3672
Pav_sc0000308.1_g480.1.mk	PAV_r1.0chr1:5162020	Pav_sc0000480.1_g870.1.mk	PAV_r1.0chr6:7590223	6e-44	-2	-2	1	-109.89
Pav_sc0000143.1_g310.1.mk	PAV_r1.0chr2:21106448	Pav_sc0000625.1_g100.1.mk	PAV_r1.0chr8:11986502	9.2e-38	0.671434	0.692063	0.970193	38.0254
Pav_sc0000103.1_g410.1.mk	PAV_r1.0chr5:16111804	Pav_sc0000009.1_g210.1.mk	PAV_r1.0chr3:20530163	6.1e-15	1.9827	0.587561	3.37445	32.2836
Pav_sc0000736.1_g140.1.mk	PAV_r1.0chr4:9182521	Pav_sc0001003.1_g300.1.mk	PAV_r1.0chr4:8605720	7.7e-20	0.760559	0.879787	0.864481	48.3399
Pav_sc0000736.1_g140.1.mk	PAV_r1.0chr4:9182521	Pav_sc0001938.1_g500.1.mk	PAV_r1.0chr6:20874228	4.8e-22	0.738173	0.807035	0.914672	44.3426
Pav_sc0000638.1_g100.1.mk	PAV_r1.0chr6:38011	Pav_sc0000009.1_g210.1.mk	PAV_r1.0chr3:20530163	2.5e-18	-2	-2	1	-109.89
Pav_sc0001938.1_g500.1.mk	PAV_r1.0chr6:20874228	Pav_sc0006018.1_g350.1.mk	PAV_r1.0chr5:12688564	9.1e-19	0.959694	0.847645	1.13219	46.5739
Pav_sc0000028.1_g520.1.mk	PAV_r1.0chr1:7111444	Pav_sc0000491.1_g500.1.mk	PAV_r1.0chr2:10267270	8.1e-18	0.591991	1.34536	0.440025	73.9207
Pav_sc0001003.1_g300.1.mk	PAV_r1.0chr4:8605720	Pav_sc0001938.1_g500.1.mk	PAV_r1.0chr6:20874228	5e-14	0.908853	0.902475	1.00707	49.5865
Pav_sc0001003.1_g300.1.mk	PAV_r1.0chr4:8605720	Pav_sc0006018.1_g350.1.mk	PAV_r1.0chr5:12688564	6.1e-12	1.10669	1.42203	0.778246	78.1333
Pav_sc0001181.1_g940.1.mk	PAV_r1.0chr1:25313410	Pav_sc0000659.1_g090.1.mk	PAV_r1.0chr6:1003307	2.6e-06	1.25406	0.677735	1.85036	37.2382
Pav_sc0001181.1_g940.1.mk	PAV_r1.0chr1:25313410	Pav_sc0001938.1_g500.1.mk	PAV_r1.0chr6:20874228	7.4e-09	0.940291	1.68364	0.558487	92.5077
Pav_sc0001181.1_g940.1.mk	PAV_r1.0chr1:25313410	Pav_sc0004999.1_g050.1.mk	PAV_r1.0chr1:41663488	6.9e-15	0.618085	1.05053	0.588355	57.7214
						0.574938	1.06651
Tandem duplication/TD
Duplicate 1	Location	Duplicate 2	Location	E-value	Ka	Ks	Ka/ks	Mya
Pav_sc0000464.1_g250.1.br	PAV_r1.0chr3:12147156	Pav_sc0000464.1_g230.1.mk	PAV_r1.0chr3:12160188	8.2e-112	0.098502	0.157607	0.624984	8.65974
Pav_sc0000886.1_g610.1.mk	PAV_r1.0chr5:8792356	Pav_sc0000886.1_g620.1.mk	PAV_r1.0chr5:8802639	3.5e-18	0.624944	0.753924	0.828922	41.4244
						0.455766	0.726953
Proximal duplication/PD
Duplicate 1	Location	Duplicate 2	Location	E-value	Ka	Ks	Ka/ks	Mya
Pav_sc0000464.1_g210.1.br	PAV_r1.0chr3:12169800	Pav_sc0000464.1_g130.1.br	PAV_r1.0chr3:12194110	4.5e-54	0.101304	0.110096	0.920144	6.04923
Pav_sc0000464.1_g130.1.br	PAV_r1.0chr3:12194110	Pav_sc0000464.1_g100.1.br	PAV_r1.0chr3:12214697	2.1e-41	0.0821239	0.0640389	1.28241	3.51862
Pav_sc0002360.1_g910.1.mk	PAV_r1.0chr3:17097854	Pav_sc0002360.1_g820.1.mk	PAV_r1.0chr3:17145598	1.7e-16	0.85849	0.886555	0.968343	48.7118
						0.353563	1.05696
Transposed duplication/TRD
Duplicate 1	Location	Duplicate 2	Location	E-value	Ka	Ks	Ka/ks	Mya
Pav_sc0000293.1_g140.1.mk	PAV_r1.0chr3:467251	Pav_sc0000124.1_g210.1.br	PAV_r1.0chr4:14501889	1.2e-12	-2	-2	1	-109.89
Pav_sc0000678.1_g150.1.br	PAV_r1.0chr8:4100792	Pav_sc0002360.1_g820.1.mk	PAV_r1.0chr3:17145598	3.8e-14	-2	-2	1	-109.89
Pav_sc0000207.1_g020.1.mk	PAV_r1.0chr1:3332367	Pav_sc0000009.1_g270.1.mk	PAV_r1.0chr3:20490329	1.5e-08	-2	-2	1	-109.89
Pav_sc0000110.1_g160.1.br	PAV_r1.0chr7:4000775	Pav_sc0000396.1_g520.1.mk	PAV_r1.0chr6:23541108	5.3e-13	-2	-2	1	-109.89
Pav_sc0001454.1_g330.1.br	PAV_r1.0chr2:13572865	Pav_sc0000675.1_g920.1.mk	PAV_r1.0chr2:14614421	6.4e-12	-2	-2	1	-109.89
						-2	1
WGD duplication
Duplicate 1	Location	Duplicate 2	Location	E-value	Ka	Ks	Ka/ks	Mya
Pav_sc0001051.1_g240.1.mk	PAV_r1.0chr1:24670592	Pav_sc0000383.1_g280.1.mk	PAV_r1.0chr5:15787050	5e-12	0.757872	0.796221	0.951837	43.7484
Pav_sc0000979.1_g130.1.mk	PAV_r1.0chr2:20626140	Pav_sc0001794.1_g020.1.mk	PAV_r1.0chr6:18506215	3.7e-71	0.506292	1.30653	0.387509	71.7874
Pav_sc0000220.1_g950.1.mk	PAV_r1.0chr1:22248108	Pav_sc0000484.1_g560.1.mk	PAV_r1.0chr3:19301995	1.9e-13	1.04132	1.30749	0.796431	71.8398
Pav_sc0000069.1_g050.1.mk	PAV_r1.0chr1:30464232	Pav_sc0004305.1_g160.1.mk	PAV_r1.0chr3:2198319	5.8e-15	0.958867	2.07093	0.463013	113.787
Pav_sc0000069.1_g100.1.mk	PAV_r1.0chr1:30478573	Pav_sc0000129.1_g770.1.br	PAV_r1.0chr7:15998628	3.4e-14	0.933809	0.569886	1.63859	31.3124
Pav_sc0000354.1_g490.1.mk	PAV_r1.0chr1:20360286	Pav_sc0001309.1_g810.1.mk	PAV_r1.0chr5:13132568	1.9e-11	0.749912	1.62387	0.461806	89.2235
Pav_sc0000254.1_g020.1.mk	PAV_r1.0chr2:16517882	Pav_sc0001335.1_g540.1.mk	PAV_r1.0chr2:24029748	2.6e-24	0.272232	1.0264	0.26523	56.3955
						1.24305	0.709202
