# Supplementary material for: MYB transcription factor family in sweet cherry (Prunus avium L.): genome-wide investigation, evolution, structure, characterization and expression patterns
Source: BMC Plant Biol. 2022 Jan 3;22:2. doi: 10.1186/s12870-021-03374-y (PMC8722155; doi:10.1186/s12870-021-03374-y)
Supplement: Supplementary file 9 — Additional file 9: Table S6. Molecular process, Biological process, Cellular components and subcellular localization of MYB gene family in Prunus avium. [file 12870_2021_3374_MOESM9_ESM.xlsx]

## Sheet: Sheet1
Table S6 Molecular process,Biological process, Cellular components and subcellular localization of MYB gene family in Prunus avium
SN 1;
SD Pav_sc0000009.1_g210.1.mk ;
SQ GSSSNPFSGIYYNTNPHDFVAVPLAPDGIGFHGARGAYWGAHHHHHHHHHHLDGQEIPDDQAQMGPQSCIQLPPLINFGEFGSSSAMDISLPSDEVTCNSSSSTETEFCKRLSADDQKKTKSLCMRRPTSSKALQKKPTIIKGQWTPQEDRLLVQLVGRFGIKKWSQIAKMLTGRVGKQCRERWHNHLRPDIRKDMWSEEEDKILIEAHKQIGNKWAEIAKRLPGRTENTIKNHWNATKRKQNSKKKTNKDPNNNINSPESSLLQDYIRSVFSSSSSSSSSTSSASTETTEQRNALSSDHSRGFHFNQNNAESLNWALTSYHPDHISNETSNNMYSQMGSVSNLFNFESYGFGGSFLVDQVTGVEEYRGSSMEAEMPLALEIKSLMQGPDDDHVKK…
CP Nuclear;
MF nucleic acid binding transcription factor activity;
MF DNA binding;
MF protein binding;
MF RNA binding;
BP reproduction;
BP biosynthetic process;
BP cellular nitrogen compound metabolic process;
BP anatomical structure development;
BP cell cycle;
BP cell differentiation;
BP response to stress;
BP signal transduction;
BP mRNA processing;
CC intracellular;
CC cell;
CC nucleus;
CC organelle;
CC nucleoplasm;
CC chromosome;
CC protein complex;
CC nucleolus;
CC cytoplasm;
//
SN 2;
SD Pav_sc0000009.1_g270.1.mk ;
SQ MDKKPCNSSSQDVEVRKGPWTMEEDLILINYIANHGEGVWNSLAKAAASTSQVSISSAAVDTMEITHAAPANYPPNMDAYPSSLPADHSHENYWSIEDLWSMQLLNGE;
CP Nuclear;
MF DNA binding;
MF nucleic acid binding transcription factor activity;
MF ion binding;
BP biosynthetic process;
BP cellular nitrogen compound metabolic process;
BP reproduction;
BP signal transduction;
BP anatomical structure development;
BP response to stress;
BP secondary metabolic process;
BP small molecule metabolic process;
BP cell differentiation;
BP cell morphogenesis;
BP immune system process;
BP cell-cell signaling;
CC intracellular;
CC cell;
CC nucleus;
CC organelle;
//
SN 3;
SD Pav_sc0000028.1_g520.1.mk ;
SQ MDAVKGGGRGCNHSLSASATIENDIHEEAEDQMDLRRGPWTVEEDLALMNYIANHGEGRWNSLARCADSFGAQVSPVSDLTDYYTPTTTATTTISVNNNPTPDNYLVQANHQVGSYDQCFNPGLGSEHFQGMEQQDNYQWGVDGGDISDNLWNVEDMWFLQEQLSNI;
CP Nuclear;
MF DNA binding;
MF nucleic acid binding transcription factor activity;
BP biosynthetic process;
BP cellular nitrogen compound metabolic process;
BP reproduction;
BP signal transduction;
BP anatomical structure development;
BP cell morphogenesis;
BP cell differentiation;
BP cell-cell signaling;
BP developmental maturation;
BP response to stress;
CC intracellular;
CC cell;
CC nucleus;
CC organelle;
//
SN 4;
SD Pav_sc0000069.1_g050.1.mk ;
SQ MIPLSRRSTRKEVNRGSWTAEEDQKLAQVIEIHGPKRWKWSLIAGRLPGRTDNEIKNYWNSHLSKKIKQRERQNRAVSKAEQESSDTKNIQVMEVNALTIGREDASKCEESFKSGFNGDEFFDCSSDEGPLNLEWMNKFLEMDESWFTLHDI;
CP Cytoplasmic;
CP Nuclear;
MF nucleic acid binding transcription factor activity;
MF DNA binding;
BP biosynthetic process;
BP cellular nitrogen compound metabolic process;
BP response to stress;
BP secondary metabolic process;
BP small molecule metabolic process;
BP reproduction;
BP cell differentiation;
BP anatomical structure development;
BP signal transduction;
CC intracellular;
CC cell;
CC nucleus;
CC organelle;
//
SN 5;
SD Pav_sc0000069.1_g080.1.mk ;
SQ MGRIYRCEKDGLSKGAWTALEDQILIDYVKDHGEGRWGKLWTLIAGRLPGRTDNEIKNYWNSVLRKRAQESHSERSRNEWKTTVDTEKAVPSLKMDSHLIQNGLTPTSWINNKQLGTTNTLAEPLISGVEATNMEAKSDSSYGFLPITRENDMTRNFIRDLNAGELGISEFLHTDFSKLCELNTTIFDCTSGCRNGSLMSTSTAEAPLYLQEWLNDWAADDNCLPEAALGP;
CP Cytoplasmic;
CP Nuclear;
MF nucleic acid binding transcription factor activity;
MF DNA binding;
BP biosynthetic process;
BP cellular nitrogen compound metabolic process;
BP response to stress;
BP secondary metabolic process;
BP small molecule metabolic process;
BP reproduction;
BP cell differentiation;
BP anatomical structure development;
BP immune system process;
BP signal transduction;
CC intracellular;
CC cell;
CC nucleus;
CC organelle;
CC nucleoplasm;
//
SN 6;
SD Pav_sc0000069.1_g100.1.mk ;
SQ MGRTPCCSKVGLNRGAWTALEDQTLTDYIRAHGDGKWRKIPKEAGRIPGRTDNEIKNYWNTTLGKKVNCTDQQTKQSSGAVNDNTKKKRNKSTKLPTSTDKTQPSTNIAVRTKALRFNKVPVTLHAQQEATFPHHADGNHGDLVVKKKAAAANYYSSEQEDTTASEDLMLDFDVGELLMSGINNPDSEFWKICHQLDDNNEGSKNYKWTSSHHAPLLFSEEMLKDWMGDDDCFHH;
CP Nuclear;
MF nucleic acid binding transcription factor activity;
MF DNA binding;
BP biosynthetic process;
BP cellular nitrogen compound metabolic process;
BP response to stress;
BP secondary metabolic process;
BP small molecule metabolic process;
BP reproduction;
BP cell differentiation;
BP anatomical structure development;
BP immune system process;
BP signal transduction;
CC intracellular;
CC cell;
CC nucleus;
CC organelle;
//
SN 7;
SD Pav_sc0000069.1_g120.1.mk ;
SQ MTQTPPPPPPHSRKQCRRDRDRLSLIPIMGRRPCCSKEGVKRGPWTAQEDKLLADYIRAHGEGKWSSVSKQADPQQLSKAEDKLSNLPKYNNQNAESECSEGSLSSSSSATTREEEDYSSHDLWMNFYTREISLSQFLDTDFSNLSNVFAEVIVGGYSSTKAMHDVEADFGAQMAVFTDLADEWIM;
CP Nuclear;
MF DNA binding;
MF nucleic acid binding transcription factor activity;
BP biosynthetic process;
BP cellular nitrogen compound metabolic process;
BP secondary metabolic process;
BP small molecule metabolic process;
BP response to stress;
BP immune system process;
BP reproduction;
BP cell morphogenesis;
BP cell differentiation;
BP anatomical structure development;
BP signal transduction;
CC intracellular;
CC cell;
CC nucleus;
CC organelle;
//
SN 8;
SD Pav_sc0000103.1_g410.1.mk ;
SQ MSPLTEREEDQFSGSDREEEEEEDDDDDFDEDMEAIRRACMLTGTNPDDLNPNNNNNHGGDEPRHSSGSEAESDSDEVDDDLELLRKIRSRFSNFSDFCEPLSLKPLSSLPPAVSDDEEDDYQTLLSVQKRFAAYQNDTCKPVKETCNEIAHESSQGTEDACMAIHPLSDNAEGQPSASVELQRSDSCRPSTLPAKYSTFPKSAQVFMDAIKKNRSSQKFLRSKLVQLEAKIEENRKLKERVKILKDFQVSCKKRTGEALSQKKDPRVQLILVNRPRKFRDLKAHDKKISAMFYGPEENSHVANYRMTLMKFLHSLDRKKWSKAEKKALEKGIRQQFQEMVLQFSVHESSCSERPYGYSNHIDDILASIKDLEITPEKIREFLPKVNWEQLASMYI…
CP Nuclear;
MF DNA binding;
MF nucleic acid binding transcription factor activity;
MF RNA binding;
MF protein binding;
BP biosynthetic process;
BP cellular nitrogen compound metabolic process;
BP response to stress;
BP cell cycle;
BP cell differentiation;
BP anatomical structure development;
BP reproduction;
BP signal transduction;
BP mRNA processing;
CC intracellular;
CC cell;
CC nucleus;
CC organelle;
CC nucleoplasm;
CC protein complex;
CC chromosome;
CC cytoplasm;
CC nucleolus;
//
SN 9;
SD Pav_sc0000103.1_g480.1.mk ;
SQ NYRWSLIAGRLPGRTDNEVKNYWNTHLRRKLIQMGVDPNNHRIGHNFGHTKSFGSRINTNDQPSVNSHSSDDPLLDSTSEPESNTSCSALPDLNLDLTIGLPISLGY;
CP Nuclear;
MF DNA binding;
MF nucleic acid binding transcription factor activity;
BP biosynthetic process;
BP cellular nitrogen compound metabolic process;
BP response to stress;
BP secondary metabolic process;
BP small molecule metabolic process;
BP reproduction;
BP cell differentiation;
BP anatomical structure development;
BP immune system process;
BP signal transduction;
CC intracellular;
CC cell;
CC nucleus;
CC organelle;
//
SN 10;
SD Pav_sc0000110.1_g160.1.br ;
SQ MVEDQDLIEVVERYGYGTHIWEAVARFLGTRTRRECQSLWAEWLDPQIRRDEWSEMKDTKLRELSRIMPAQWQTISEIFNSSRTAMACQLRHAFILENPQKIFGQEGPSSFTKKAGPSQRTNNQPKSGEKKLFLKRSTPRIKIDLGFDE;
CP Cytoplasmic;
CP Mitochondrial;
CP Nuclear;
MF DNA binding;
MF RNA binding;
MF protein binding;
MF nucleic acid binding transcription factor activity;
BP mRNA processing;
BP cell cycle;
BP cellular nitrogen compound metabolic process;
BP biosynthetic process;
BP anatomical structure development;
CC intracellular;
CC cell;
CC nucleus;
CC cytoplasm;
CC organelle;
CC nucleoplasm;
CC nucleolus;
CC protein complex;
CC chromosome;
//
SN 11;
SD Pav_sc0000124.1_g210.1.br ;
SQ MGKIPCCEKNGLKRGPWTPEEDKKLIDYIQKHGHGRWRTLPKNAGLKRCGKSCRLRWANYLRPDIKRGRFSFEEEEIIIQLHSVLGNKWSAIASRLPGRTDNEIKNYWNTHIRKRLLRMGIDPVTHTPRLDLLELSSAICSTLYSSSSPHNPQINVPNLLGIGPIMDPDLLNLATTFLSCQQNQIGFSQINQTQFQSQLTQPNQIQNPVQEIQTCTTSNTLNVPFLSYPSSSNLAGQGFVPTTNQLGYYDSKYESMISYIPHQNYNQPCTSNNVNQYQNFQNMSSFGSVLSSTPSSSPATTLNSSPAITYINSSTEDERDSFCSNILMHHDIPNGLNATKLLGPWTPEEDKKLIDYIQKHGHGRWRTLPKNAGLKRCGKSCRLRWANYLRPDIKRG…
CP Nuclear;
MF nucleic acid binding transcription factor activity;
MF DNA binding;
MF protein binding;
MF RNA binding;
BP response to stress;
BP biosynthetic process;
BP cellular nitrogen compound metabolic process;
BP reproduction;
BP cell differentiation;
BP anatomical structure development;
BP signal transduction;
BP cell cycle;
BP mRNA processing;
CC intracellular;
CC cell;
CC nucleus;
CC organelle;
CC nucleoplasm;
CC chromosome;
CC protein complex;
CC nucleolus;
CC cytoplasm;
//
SN 12;
SD Pav_sc0000129.1_g770.1.br ;
SQ MGRSACCAKEGLNRGAWTAHEDKVLSEYIKLHGEGRWRNLPKKAGLKRCGKSCRLRWLNYLRPDIKRGNISPDEEELIIRLHKLLGNR;
CP Mitochondrial;
CP Nuclear;
MF DNA binding;
MF nucleic acid binding transcription factor activity;
MF protein binding;
MF RNA binding;
BP biosynthetic process;
BP cellular nitrogen compound metabolic process;
BP response to stress;
BP reproduction;
BP cell differentiation;
BP anatomical structure development;
BP signal transduction;
BP cell cycle;
BP mRNA processing;
CC intracellular;
CC cell;
CC nucleus;
CC organelle;
CC nucleoplasm;
CC chromosome;
CC protein complex;
CC nucleolus;
CC cytoplasm;
//
SN 13;
SD Pav_sc0000143.1_g310.1.mk ;
SQ LVAQHGPRNWSLISTGIPGRSGKSCRLRWCNQLSPTVQHKSFTPQEDNIIVRAHALHGNKWATIARLLPGRTDNAIKNHWNSTLRRRRQLPELSSASSDSNSAAPIRYEPGMKRQCLRASPEPDSFKEDVGGDGVVETSLTLSPPGEKEENEVVLKSKDHEAVDNDDEGKCAVEMEETCLLTIMQRMIAQEVRNYVDSLRAEYGPTSFGLQSAALQNDP;
CP Nuclear;
MF nucleic acid binding transcription factor activity;
MF DNA binding;
MF protein binding;
MF RNA binding;
BP response to stress;
BP signal transduction;
BP biosynthetic process;
BP cellular nitrogen compound metabolic process;
BP cell cycle;
BP cell differentiation;
BP anatomical structure development;
BP reproduction;
BP mRNA processing;
CC intracellular;
CC cell;
CC nucleus;
CC organelle;
CC nucleoplasm;
CC chromosome;
CC protein complex;
CC nucleolus;
CC cytoplasm;
//
SN 14;
SD Pav_sc0000192.1_g040.1.mk ;
SQ RWSAIAAHLPKRTDNEIKNYWHSRLKKRLALKGYDPVTHRPKTTIFGSANGSTDDPKTGSNLNHIAQWESARLQAEARFVRDSDLHKQANHPYNNNDISATSSILLGHNKDFGPTDQLFGQNTPQCLDILRAWESILMSNDSKAAGGQDHVSSFGNHLAGDFEPPLISAISSNGSSLMDCFFHEPVGQCFDENYGTSITEPFAVHNNMGFKNGACLEDFGLWEVIMQGRKDCPISRISM;
CP Nuclear;
MF DNA binding;
MF nucleic acid binding transcription factor activity;
BP biosynthetic process;
BP cellular nitrogen compound metabolic process;
BP immune system process;
BP response to stress;
BP reproduction;
BP cell differentiation;
BP anatomical structure development;
BP secondary metabolic process;
BP small molecule metabolic process;
BP signal transduction;
CC intracellular;
CC cell;
CC nucleus;
CC organelle;
//
SN 15;
SD Pav_sc0000207.1_g020.1.mk ;
SQ MVIRNLLCHFESLHLWHYVFIGPESDFLFDLARRGHPVIGTDQFLRSVGAYKLMSFQDSNVEMIKEVLVKAYVLKKCLESRHNSWVVDGNMLPVNSDLFIESDPSYDFYVGKSSELFFARRSSSARNIGGNDFISKFAMMVNSLLAKRHSLSFGYIMAKFLEQKGVRVKNLDETSLGLRIGNSNVNQSLGDGKQMVFWSSDMASDLLQKRLQELGIWIVNDDFSCKAVVCHKHDSHLPNLQKEILEPSWMTAGHHMGWGRIEEEGWRKGPWTAEEDGLLIEYVKLHGEGRWNSVARLAVKQGMETISTYPHHTTDHQEQGFYYSMLNGNVSVPEASNNEDNFLWDGLWNLNDVHGNFSSTCATGKAS;
CP Cytoplasmic;
MF DNA binding;
MF nucleic acid binding transcription factor activity;
BP reproduction;
BP biosynthetic process;
BP cell differentiation;
BP cellular nitrogen compound metabolic process;
BP anatomical structure development;
BP signal transduction;
BP cell morphogenesis;
BP protein complex assembly;
BP cytoskeleton organization;
BP cell cycle;
BP mitosis;
BP cellular component assembly;
BP macromolecular complex assembly;
BP developmental maturation;
BP immune system process;
BP response to stress;
BP secondary metabolic process;
BP small molecule metabolic process;
BP cell-cell signaling;
CC intracellular;
CC cell;
CC nucleus;
CC organelle;
CC chromosome;
CC protein complex;
//
SN 16;
SD Pav_sc0000220.1_g950.1.mk ;
SQ MGRSPCCEKVGLKKGPWSPEEDQKLLTYIEHHGHGSWRALPPKAAEARLVRESKLQVISTTNPNQLLISSSSDATHQGHVINKAPPALPCLDVLRAWQGTWSTKPTVRNVNSTIISGGSMMSMDDLESPTSTLNFPHINALNPPMQNGVNINGINENPVVPSEVLQDNVNVIYGCMDACAATPAWFVEEGTFNSGNDEEVGNVIMPAGVSNIMMEGFTDVLVYNSSLAGEISDNAGGNFEENKSYWDSILNLVNASPSGSPVF;
CP Cytoplasmic;
CP Nuclear;
MF DNA binding;
MF nucleic acid binding transcription factor activity;
BP response to stress;
BP biosynthetic process;
BP cellular nitrogen compound metabolic process;
BP secondary metabolic process;
BP small molecule metabolic process;
BP signal transduction;
BP immune system process;
BP reproduction;
BP cell differentiation;
BP anatomical structure development;
CC intracellular;
CC cell;
CC nucleus;
CC organelle;
//
SN 17;
SD Pav_sc0000220.1_g1240.1.mk ;
SQ FDVTISICDRKGNEGMANNGAIYVTENPNAFSCFSSAPSFSSSSPSCSMGMVYADMGSLSLSSNYGVVSSVSSQESSYISKLSEVENGRGFWGFPPMGNCNNRSSEDYHHNTDMDDGKGSDSSSDHESGENNQTSMNDQKANLINHEKYPNENVVIGGKETESGQSKHCARGHWRPAEDSKLKELVALYGPQNWNLIAEKLEGRSGKKTDNAVKNHWHVIMARKYREQSSAYRRRKLSQTVYRRMEEDPSFNVSRSTEPPSYCTIDLPPNGGLSNSTLSPFPYGTSYNGVGCGVDYYGSNGSPNMTRAEEEAIPSKKVLPFEFFPGTKSNEGVMGIVSQSRSWDSSSDIEGHLCNLHPHHQPYMMATQQANYHNLLHSYSDSTISASPRQVSAGKP…
CP Nuclear;
MF DNA binding;
MF nucleic acid binding transcription factor activity;
BP biosynthetic process;
BP cellular nitrogen compound metabolic process;
BP response to stress;
BP signal transduction;
BP immune system process;
BP transport;
BP cell cycle;
BP embryo development;
BP cell differentiation;
BP homeostatic process;
BP anatomical structure development;
BP chromosome organization;
BP protein complex assembly;
BP cytoskeleton organization;
BP mitosis;
BP cellular component assembly;
BP macromolecular complex assembly;
CC intracellular;
CC cell;
CC nucleus;
CC organelle;
CC nucleoplasm;
CC chromosome;
CC protein complex;
//
SN 18;
SD Pav_sc0000254.1_g020.1.mk ;
SQ MEVSSIEWEFINMSEQEEDLICRMYKLVGDRWGLIAGRIPGRKAEEIERFWLMRHGEVFASRRRTELKSNNKRYNS;
CP Nuclear;
MF nucleic acid binding transcription factor activity;
MF DNA binding;
MF ion binding;
BP cell morphogenesis;
BP biosynthetic process;
BP cell differentiation;
BP cellular nitrogen compound metabolic process;
BP anatomical structure development;
BP cell-cell signaling;
BP response to stress;
BP secondary metabolic process;
BP small molecule metabolic process;
CC intracellular;
CC cell;
CC nucleus;
CC organelle;
//
SN 19;
SD Pav_sc0000293.1_g140.1.mk ;
SQ MGRQPCCDKVGLKKGPWTAEEDKKLINFILTNGQCCWRAVPKLAGLISIIIFILLFCHCILERDRERFREREKKKKMLCKFECSVIHSVSFLQGRVFSVNVFEFQNFYKFLFCFQKLGLF;
CP Extracellular;
MF DNA binding;
MF nucleic acid binding transcription factor activity;
BP biosynthetic process;
BP cellular nitrogen compound metabolic process;
BP secondary metabolic process;
BP small molecule metabolic process;
BP response to stress;
BP immune system process;
BP reproduction;
BP anatomical structure development;
BP signal transduction;
CC intracellular;
CC cell;
CC nucleus;
CC organelle;
//
SN 20;
SD Pav_sc0000308.1_g480.1.mk ;
SQ MGRAPCCDKANVKKGPWSPEEDARLKAYIEEHGTGGNWIALPQKIGLKRCGKSCRLRWLNYLRPNIKHGGFSEEEDNIICNLYISIGSSEDHLKDAEDAHALSSSALERLQLHMQLQSLQNPFSFYNTPALWPKLHPLQEKMIQTLRSMNDQNCNPLMHHHALSSPHQTVEGHKSNSDVYEQLQPTSASIRIQEEYAKLCNPKNMDELENALNGMSCSDAAYHAFISTSNQVDSTIVVTEAADGMEHSNDAGTHDHQQVNSSFQTEFGDILSNKSVAYTPQQEDDQIAEFDCFKEMNGPKDSLVWWANEFDAKSASSNSWDSTSVLQSQGMFQDYELRYNL;
CP Nuclear;
MF nucleic acid binding transcription factor activity;
MF DNA binding;
MF protein binding;
BP biosynthetic process;
BP cellular nitrogen compound metabolic process;
BP signal transduction;
BP response to stress;
BP secondary metabolic process;
BP small molecule metabolic process;
BP reproduction;
BP cell differentiation;
BP anatomical structure development;
BP cell cycle;
BP mRNA processing;
CC intracellular;
CC cell;
CC nucleus;
CC organelle;
CC chromosome;
//
SN 21;
SD Pav_sc0000311.1_g1150.1.mk ;
SQ MDKKRSSSSVVTWKTAAANANAQAPKKNLWTPEEDLILKKYVETHGEGNWATIVTNKKKKNKISTTTTTCIDRTDDDHDQIQKKDATDFDHDHDHRQEPNGSNPTSSASCYYYDINDMVESPIFTSHHDCLQYLPTNLNATFLFDHDEPFIAADAASSSSYFDSFLFFEAFGSSAAATAADMESVSPLACADHHLGW;
CP Extracellular;
CP Nuclear;
MF DNA binding;
BP biosynthetic process;
BP cellular nitrogen compound metabolic process;
CC intracellular;
CC cell;
CC nucleus;
CC organelle;
//
SN 22;
SD Pav_sc0000354.1_g490.1.mk ;
SQ MEAENEYKKGLWTKEEDRVLLDYVTVHGSGRWNRIPKLTAPDSNSKQSCSCGTSNSVKDMEALQNDQNPLLDDIVAAENSNSNEEIQWMTEHCADSLSCSNGHNLISWGMVEFLQGYPLDLLYQNFESS;
CP Nuclear;
MF nucleic acid binding transcription factor activity;
MF DNA binding;
MF ion binding;
BP biosynthetic process;
BP developmental maturation;
BP cell differentiation;
BP cellular nitrogen compound metabolic process;
BP anatomical structure development;
BP cell morphogenesis;
BP signal transduction;
BP cell-cell signaling;
BP response to stress;
BP secondary metabolic process;
BP small molecule metabolic process;
BP lipid metabolic process;
BP reproduction;
BP immune system process;
CC intracellular;
CC cell;
CC nucleus;
CC organelle;
//
SN 23;
SD Pav_sc0000355.1_g050.1.mk ;
SQ MEKVKKEQLQEVLMDPHEKMGFLLQALYETEGCFDSPASKPSSATRRATGPMRRSAKCWTEEEDDLLGELVRKFNRSNWKEIAACLPGRTDVQCLQRWQKVLNPEIVKGPWTKELAMQIIDYTIMKLIITFRWYNHLCPAINRNAWTEEEEWVLTYYHQLFGNKWAEIARFLPGRTDNAIKNHWNCTLKRKLDSYSPNGCHVEMHPDVWNGELRSGLVKINPAGQISDRLASLNQRTGLEISDNACSTELTLGCSYRHELCSEWKPVKVQKCRSSDRGANSLTNLITSGSSKHSPLSASSSVFVGASASTRSSPLESPSCYSTPQSRAQNVNVNLSSGSSPGSRLKNLALSFKNTPSIIRKRSSRRPDASSAAVKSLGRCLEREFDAENDSGVAKC…
CP Nuclear;
MF DNA binding;
MF nucleic acid binding transcription factor activity;
MF RNA binding;
MF protein binding;
BP cell cycle;
BP biosynthetic process;
BP cellular nitrogen compound metabolic process;
BP cell differentiation;
BP anatomical structure development;
BP response to stress;
BP reproduction;
BP signal transduction;
BP mRNA processing;
CC intracellular;
CC cell;
CC nucleus;
CC organelle;
CC protein complex;
CC nucleoplasm;
CC cytoplasm;
//
SN 24;
SD Pav_sc0000383.1_g280.1.mk ;
SQ MSSNTKSLSSTSCSEDESELRRGPWTLEEDTLLIQYIARHGEGRWNLLAKRSGGESSFSSPMLIQNPTALQPLDNVSQHLTAAAASPPQIPGQGALNMSGTIYNLDSIQKQNAESEFCTSSCILPSEPIDMPKMSQFPECPPSPFHAILNNDNAKGGFCVDNNSYDIEAFNLQGSVSAQGFAGNSAGDCCGAESNWLDSDFSCGMWSMDELWQSRS;
CP Nuclear;
MF DNA binding;
MF nucleic acid binding transcription factor activity;
BP biosynthetic process;
BP cellular nitrogen compound metabolic process;
BP reproduction;
BP signal transduction;
BP anatomical structure development;
BP cell morphogenesis;
BP cell differentiation;
BP developmental maturation;
BP response to stress;
BP cell-cell signaling;
BP immune system process;
CC intracellular;
CC cell;
CC nucleus;
CC organelle;
//
SN 25;
SD Pav_sc0000396.1_g530.1.mk ;
SQ MPKLSIQSNYFFPGIIGLDRRNKSVIIGTSTTRSVLVLCRNSFSVLIVTYRWSAIASRLPGRTDNEIKNFWHSHLKKRVEQERQVPAAAPLQRIQCPIQYAPTTFFRLDDDLHNKLLSKTTCSSPNIINADPGLEPPFSSSSNSTAVQIMKREGSKTHEDMDFWYSLFMKAGEPSTVPLPVCHCMWEFSGI;
CP Plasmamembrane;
CP Nuclear;
MF DNA binding;
MF nucleic acid binding transcription factor activity;
BP response to stress;
BP biosynthetic process;
BP cellular nitrogen compound metabolic process;
BP signal transduction;
BP reproduction;
BP cell differentiation;
BP anatomical structure development;
BP secondary metabolic process;
BP small molecule metabolic process;
BP immune system process;
CC intracellular;
CC cell;
CC nucleus;
CC organelle;
//
SN 26;
SD Pav_sc0000464.1_g100.1.br ;
SQ MEGNNLDVRKGAWTKEEDGLLKQCIENHGEGKWHQVPYKAGLKRCRKSCRLRWLNYLKPNIKRGEFAEDEVDLIVRLHKLLGNRYQ;
CP Mitochondrial;
CP Nuclear;
MF nucleic acid binding transcription factor activity;
MF DNA binding;
MF protein binding;
MF RNA binding;
BP biosynthetic process;
BP cellular nitrogen compound metabolic process;
BP response to stress;
BP signal transduction;
BP cell differentiation;
BP anatomical structure development;
BP reproduction;
BP cell cycle;
BP mRNA processing;
CC intracellular;
CC cell;
CC nucleus;
CC organelle;
CC nucleoplasm;
CC protein complex;
CC nucleolus;
CC cytoplasm;
//
SN 27;
SD Pav_sc0000464.1_g130.1.br ;
SQ MANKKMEGYNLGVRKGAWTKEEDDVLRQCIENHGEGKWYQVPYKAGLNRCRRSCRLRWLNYLKPNIKIGGFAEDEVDLIIRLHKLLGNRWSLIAGRLPGRTANDVKIIGTLDCGRILA;
CP Mitochondrial;
CP Chloroplast;
CP Nuclear;
MF nucleic acid binding transcription factor activity;
MF DNA binding;
MF protein binding;
MF RNA binding;
BP biosynthetic process;
BP cellular nitrogen compound metabolic process;
BP response to stress;
BP signal transduction;
BP reproduction;
BP cell differentiation;
BP anatomical structure development;
BP cell cycle;
BP mRNA processing;
CC intracellular;
CC cell;
CC nucleus;
CC organelle;
CC nucleoplasm;
CC chromosome;
CC protein complex;
CC nucleolus;
CC cytoplasm;
//
SN 28;
SD Pav_sc0000464.1_g210.1.br ;
SQ MEGYNLGVRKGAWTGEEDDLLRQCIENHGEGKWHQVPYKAGLNRCRKSCRLRWLNYLKPNIKRGEFAEDEVDLILRLHKLLGNRWSLIAGRLPGRTANDVKNYWNTRLRMDSRLKKVKDKPQETIKTIIIRPQPRSFIKSSNCLSSKEPHIQTVENCSTPSQTSPSTKNGNDWWETFLDDEDAFERATCYGLALEEEGFTSFWVDDMPQSKRQCANVSEEGLGRGDFSFNVDLWNHSKQE;
CP Nuclear;
MF nucleic acid binding transcription factor activity;
MF DNA binding;
MF protein binding;
MF RNA binding;
BP biosynthetic process;
BP cellular nitrogen compound metabolic process;
BP response to stress;
BP signal transduction;
BP reproduction;
BP cell differentiation;
BP anatomical structure development;
BP cell cycle;
BP mRNA processing;
CC intracellular;
CC cell;
CC nucleus;
CC organelle;
CC nucleoplasm;
CC chromosome;
CC protein complex;
CC nucleolus;
CC cytoplasm;
//
SN 29;
SD Pav_sc0000464.1_g230.1.mk ;
SQ MEGYNLGVRKGAWTGEEDDLLRQCIENHGEGNWHQVPYKAGLRRCRKSCRLRWLNYLKPNIKRGDFMEDEVDLIIRLHKLLGNRWSLIAGRLPGRTANDVKNYWNTRLRMDSRLKKVKDKPQETIKTTVIRPQPRSFIKSSNCLSSKEPHIQTVENCSTPSQTSPSTKNGNDWWETFLDDEDAFERATCYGLALEEEGFTSFWVDDMPQSKRQCANVSEEGLGRGDFSFNVDLWNHSKQE;
CP Nuclear;
MF nucleic acid binding transcription factor activity;
MF DNA binding;
MF protein binding;
MF RNA binding;
BP biosynthetic process;
BP cellular nitrogen compound metabolic process;
BP response to stress;
BP signal transduction;
BP cell differentiation;
BP anatomical structure development;
BP reproduction;
BP cell cycle;
BP mRNA processing;
CC intracellular;
CC cell;
CC nucleus;
CC organelle;
CC nucleoplasm;
CC chromosome;
CC protein complex;
CC nucleolus;
CC cytoplasm;
//
SN 30;
SD Pav_sc0000464.1_g250.1.br ;
SQ MEGYNLGVRRGAWTREEDDLLRQCIENQGEGKWHQVPYKAGLNRCRKSCRLRWLNYLKPNIKRGDFMEDEVDLIIRLHKLLGNRWSLIAQRLPGRTANDVKNYWNTRLRTDCCLKKMKDKSQETIKTIIKRPQPRSFTKSSNCLSFKEPILDDTQLEENFSTPSQTSTSTRIGSDWWETFLDDKDATERATGSGLGLDEELLASFWVDDDMPQWTRTCINFSEEGLSRGDFSFSMDLWNHSNEE;
CP Nuclear;
MF nucleic acid binding transcription factor activity;
MF DNA binding;
MF protein binding;
MF RNA binding;
BP biosynthetic process;
BP cellular nitrogen compound metabolic process;
BP response to stress;
BP signal transduction;
BP cell differentiation;
BP anatomical structure development;
BP reproduction;
BP cell cycle;
BP mRNA processing;
CC intracellular;
CC cell;
CC nucleus;
CC organelle;
CC nucleoplasm;
CC chromosome;
CC protein complex;
CC nucleolus;
CC cytoplasm;
//
SN 31;
SD Pav_sc0000480.1_g870.1.mk ;
SQ MGRAPCCDKANVKKGPWSPEEDSKLKEYIEKQGTGGNWIALPQKAGLKRCGKSCRLRWLNYLRPNIKHGEFSDEEDRIICSLFASIGSRWSIIAAQLPGRTDNDIKNYWNTKLKKKLMGMHMAPPSHHHHHHQRNSLKPPPFPSSSHHNYQNQPLIPSQPLSSLFKDLSSTYNRSFSSGFEIPHLSMTSNNFSNTTTNSSLFPTQECLVGSMQYNNYPVKKNSNQNNLLMFGSEGSCSTSSDGSCNQISYDRESNIKQEEMVFQSFDQDQNNQRFMMLNYGNNNSGCSTGSAGHDHHHVINQWCERPDGFDHLGAENTLGYCDLEDVKQLISGGNNLNISVNGSKSNSLFSNVDENKTEEKVMYFY;
CP Nuclear;
MF nucleic acid binding transcription factor activity;
MF DNA binding;
MF protein binding;
MF RNA binding;
BP signal transduction;
BP biosynthetic process;
BP cellular nitrogen compound metabolic process;
BP response to stress;
BP reproduction;
BP cell differentiation;
BP anatomical structure development;
BP cell cycle;
BP mRNA processing;
CC intracellular;
CC cell;
CC nucleus;
CC organelle;
CC nucleoplasm;
CC protein complex;
CC nucleolus;
CC cytoplasm;
//
SN 32;
SD Pav_sc0000567.1_g060.1.mk ;
SQ MAPKKNDGSTKRIMNKGAWTAEEDRKLAEYIEIHGAKRWKTVASIAGRLPGRTDNEIKNYWNSHLSKKINHNEKTLQNSRAQETATPSQKDSGTEGDEEEEGGGKESVNNSDLNFDVNEFFDFSAEGSYGLEWVNKFLELDEDTMNYSEKVSNII;
CP Nuclear;
MF nucleic acid binding transcription factor activity;
MF DNA binding;
BP biosynthetic process;
BP cellular nitrogen compound metabolic process;
BP response to stress;
BP secondary metabolic process;
BP small molecule metabolic process;
BP reproduction;
BP cell differentiation;
BP anatomical structure development;
BP immune system process;
BP signal transduction;
CC intracellular;
CC cell;
CC nucleus;
CC organelle;
//
SN 33;
SD Pav_sc0000583.1_g650.1.mk ;
SQ MVRAPCCEKMGLKKGPWTPEEDHVLVTYIQQYGHGNWRALPKLAGLLRCGKSCRLRWTNYLRPDIKRGNFSREEEDAIINLHEVLGNRWSAIAARLPGRTDNEIKNVWHTHLKKRLKQNRTTTSETRARFFSTKTEQEPEPSEKSESLDCGPASPPQCTSSDTSSATTSDNNSNIKSNNDKTCMEFDGYAANLPEADESFWSEVLSAENFDQMVDQVQAIGGVPGVGVGPADDGFCLDMYDHNSMDFWLNILPGADEIPELLLGI;
CP Nuclear;
MF DNA binding;
MF nucleic acid binding transcription factor activity;
MF protein binding;
MF RNA binding;
BP response to stress;
BP biosynthetic process;
BP cellular nitrogen compound metabolic process;
BP reproduction;
BP cell differentiation;
BP anatomical structure development;
BP signal transduction;
BP cell cycle;
BP mRNA processing;
CC intracellular;
CC cell;
CC nucleus;
CC organelle;
CC nucleoplasm;
CC chromosome;
CC protein complex;
CC nucleolus;
CC cytoplasm;
//
SN 34;
SD Pav_sc0000591.1_g010.1.mk ;
SQ MEVSSIEWEFINMSEQEEDLICRMYKLVGDRWGLIAGRIPGRKAEEIERFWLMRHGEVFASRRRTELKSNNKRYNS;
CP Nuclear;
MF nucleic acid binding transcription factor activity;
MF DNA binding;
MF ion binding;
BP cell morphogenesis;
BP biosynthetic process;
BP cell differentiation;
BP cellular nitrogen compound metabolic process;
BP anatomical structure development;
BP cell-cell signaling;
BP response to stress;
BP secondary metabolic process;
BP small molecule metabolic process;
CC intracellular;
CC cell;
CC nucleus;
CC organelle;
//
SN 35;
SD Pav_sc0000625.1_g100.1.mk ;
SQ MDQRESAMDSSAQAQRELDRVKGPWSPDEDEKLRQLVQHHGARNWSLISKSVPGRSGKSCRLRWCNQLSPEVEHRAFTPEEDEIIAGAHAKYGNKWATIARLLNGRTDNAIKNHWNSTLKRKFSAISGNDDGATIDDNHVRPEKKTATAAVSFSGLCYSPGSPSGSDVSDSGAPAISSSHLFRPVARTGGVLTRESPPSQNDSKNEAHEPSTLLTLSLPGIDDTASHELPILESAARRVDGTASLQPETGNTMSFEPEFLSVMQEMIRNEVRSYMEGMCLHSEGVRNAGVKRIAISKLD;
CP Nuclear;
MF nucleic acid binding transcription factor activity;
MF DNA binding;
MF protein binding;
MF RNA binding;
BP response to stress;
BP signal transduction;
BP biosynthetic process;
BP cellular nitrogen compound metabolic process;
BP cell cycle;
BP cell differentiation;
BP anatomical structure development;
BP reproduction;
BP mRNA processing;
CC intracellular;
CC cell;
CC nucleus;
CC organelle;
CC protein complex;
CC nucleoplasm;
CC cytoplasm;
//
SN 36;
SD Pav_sc0000638.1_g100.1.mk ;
SQ MEGEREGEEGGGGYGVYGLINNTQPYHPHHHHQNIHRPGPPLTAIDRFLWGSQSNLSHQNNPSSKENVVSTNGLCGFSSFGGAIGHEASCWPSYGAGAQYPQEVSFLDGLLGDHGEALMMAWSGQAEQNPNTGFIEEAKVSERRVGKRARKGLPAAALIKGQWTDEEDRKLIRLVKQHGVRKWAQIAEKLVGRAGKQCRERWHNHLRPDIKSSILQNYIRSKNLMSNNNNKNNNNSSPNVSTISNNTPTSSSTLSHENPSKTHLNILATEPSDQSTTSNCCDSPLNLGDTLYNDEELHFMQTFFTNNVQTFNPHQQHPSHSIDSSNNSNNIGLIVSPVEPIQNAINPTTSTTPTPLYSDLYLSYLLNGSANSSSSFSSTDHHHLGFYNTSMEYLMA…
CP Nuclear;
MF nucleic acid binding transcription factor activity;
MF DNA binding;
MF protein binding;
MF RNA binding;
BP reproduction;
BP biosynthetic process;
BP cellular nitrogen compound metabolic process;
BP anatomical structure development;
BP cell cycle;
BP response to stress;
BP cell differentiation;
BP signal transduction;
BP mRNA processing;
CC intracellular;
CC cell;
CC nucleus;
CC organelle;
CC chromosome;
CC protein complex;
CC nucleoplasm;
CC nucleolus;
CC cytoplasm;
//
SN 37;
SD Pav_sc0000659.1_g090.1.mk ;
SQ MQKLNLHKKKGRETISEVGLKRGPWTPEEDELLSNYIKKEGEGRWRTLPKRAGLLRCGKSCRLRWMNYLRPSVKRGQIAPDEEDLILRLHRLLGNRSNTNPSPPPTSEPVAHHHGAAANTDGNNGNIVTNISNKENGYLVDDQELGTMVHGYANMTSSDHASAAAMGTLSLRSSSSNHGGALLGGNEEDDDMNCCADDVFSSFLNSLINEDPFSGQHHLQQQVLLQNGNNAHNAAGADGSDHHVPLISSGAGATAPSTFGWESAVLMSSAFIQNDHHRVLNDQTE;
CP Nuclear;
MF nucleic acid binding transcription factor activity;
MF DNA binding;
MF protein binding;
MF RNA binding;
BP reproduction;
BP biosynthetic process;
BP cell differentiation;
BP cellular nitrogen compound metabolic process;
BP anatomical structure development;
BP response to stress;
BP signal transduction;
BP cell cycle;
BP mRNA processing;
CC intracellular;
CC cell;
CC nucleus;
CC organelle;
CC nucleoplasm;
CC chromosome;
CC protein complex;
CC nucleolus;
CC cytoplasm;
//
SN 38;
SD Pav_sc0000675.1_g920.1.mk ;
SQ MVQVKEFDGNLKEEGLVSLSPSVSGSTCDNAVLNLASLQGRMAGPIRRSTKGGWTEEEDKILAHAVQKFNGRNWKKIAECVPDRTDVQCLHRWQKVLNPDLVKGFWSKEEDDLIIELVAKQGNKKWSEIAKSLPGRIGKQCRERWHNHLNPDIKRTAWTKEEELTLIEAHKIYGNKWAEIAKFLNGRSENSIKNHWNSSVKKKLELRSSHTSDMGSQNIKSESRKREVVKQGLDQKANMERNVEPCSLDLNLVLGTANRRESQMQSSDKGSCGWLTKRAATNKMMKTPPRTVFYDRAAAACGLNIEQCQETSSNCGRLRDSHNLTANNHYNNICNTAPDYLGFPFSHRRNHKPSDPIYLLPSRPLPRPPQASLNAGLGVPGCKKTAGYFINKPVLP…
CP Nuclear;
MF DNA binding;
MF nucleic acid binding transcription factor activity;
MF RNA binding;
MF protein binding;
BP biosynthetic process;
BP cellular nitrogen compound metabolic process;
BP response to stress;
BP cell cycle;
BP cell differentiation;
BP anatomical structure development;
BP reproduction;
BP signal transduction;
BP mRNA processing;
CC intracellular;
CC cell;
CC nucleus;
CC organelle;
CC nucleoplasm;
CC chromosome;
CC protein complex;
CC cytoplasm;
CC nucleolus;
//
SN 39;
SD Pav_sc0000678.1_g150.1.br ;
SQ MWMTLEFLRFAWNIRIPCSCKYDGAAARMAVDRITQRPKGFGFVTYKPPCCDKEGVKKGPWTPEEDIILVYYIQEHGPGNWRAVPTNTV;
CP Extracellular;
CP Mitochondrial;
MF DNA binding;
MF nucleic acid binding transcription factor activity;
BP biosynthetic process;
BP cellular nitrogen compound metabolic process;
BP response to stress;
BP immune system process;
BP secondary metabolic process;
BP small molecule metabolic process;
BP signal transduction;
BP reproduction;
BP cell differentiation;
BP anatomical structure development;
CC intracellular;
CC cell;
CC nucleus;
CC organelle;
//
SN 40;
SD Pav_sc0000691.1_g590.1.mk ;
SQ MSMLLFTRWSAIATHLDGRTDNEIKNFWNTHLKKKLIQMGFDPMTHQPRTDLFSGLSQLLALANLQDLMQQYQPLDIDQHAATLQADQAAQLAKLQYMQHLLQSVAYISSGENFSQNRNTADTDMEAFNLLNSLVPSIKENPLLNSSQLENPSSFSLGYGGTSQPLHHQSLLPHDLAVADPQVPFSSLPSLNSDHEMGSNYTMVSQEDNPPHDHDDSPWFDKLLSPAPNSIPPTMTGTLISNPGGDVCCSTSSYGGRSSGSSSYWPELFLEDANYA;
CP Extracellular;
CP Nuclear;
MF nucleic acid binding transcription factor activity;
MF DNA binding;
BP biosynthetic process;
BP cellular nitrogen compound metabolic process;
BP response to stress;
BP reproduction;
BP cell differentiation;
BP anatomical structure development;
BP immune system process;
BP secondary metabolic process;
BP small molecule metabolic process;
BP signal transduction;
CC intracellular;
CC cell;
CC nucleus;
CC organelle;
//
SN 41;
SD Pav_sc0000736.1_g140.1.mk ;
SQ AVYIIYKSGAENSRGRVGCRGKMGHRCCGKQKVKRGLWSPEEDEKLIKHITTRGHGSWSSVPKHAGIQDLLIICLCCIKWAQIAKHLPGRTDNEVKNFWNSCIKKKLISQGLDPKTHNLISSHQRASNKIGGSSRSQPHDQQKPISVNFTTVNSQMKNCSAELNSSSSSPIVTLYNAQQPPMVETMATPPTHQYHDDQNPNAAWTSVKDPTFHEPSTESTVNISSSSSSSSMNLSVFGLLGNSTCLYAAGAQPFEAPRIILEGEQSKGSEEVLQQEKEKLLEMEMIKAIDDQDMDASLMESSSFDFSFLESTLMSTGVTSHDLNSMADFAWNY;
CP Nuclear;
MF DNA binding;
MF nucleic acid binding transcription factor activity;
BP biosynthetic process;
BP cellular nitrogen compound metabolic process;
BP immune system process;
BP response to stress;
BP reproduction;
BP cell differentiation;
BP anatomical structure development;
BP signal transduction;
CC intracellular;
CC cell;
CC nucleus;
CC organelle;
//
SN 42;
SD Pav_sc0000800.1_g1130.1.mk ;
SQ MEGDRTNSTPSEGLGDSIQKVRALHGRTSGPTRRSTKGQWTPEEDEILRRAVQRFKGKNWKKIAECFKDRTDVQCLHRWQKVLNPELVKGPWSKEEDEIIIELVKKYGPKKWSTIAQHLPGRIGKQCRERWHNHLNPGINKEAWTQDEELALIRAHQMYGNKWAELTKFLPGRTDNAIKNHWNSSVKKKLDSYLKSGLLTQFQGLPHVGHQNQSMLSSSSRMQSSGDDSGAKAAEGEEISECSQDSTVAGCFLSATEMTNVVPHPREEFQINEVSRLGNDPSCSPASCSEPYYPSIGDATFSIPEIPPEMVCSKFIEQNFSHEAGASMSGDFQFNLHELPINSSLECGQESSRMHTHCMGCNESHEGVNAPFQTSTSMGNMAVGFVKSEHMLISDD…
CP Nuclear;
MF DNA binding;
MF nucleic acid binding transcription factor activity;
MF protein binding;
MF RNA binding;
BP biosynthetic process;
BP cellular nitrogen compound metabolic process;
BP response to stress;
BP cell cycle;
BP cell differentiation;
BP anatomical structure development;
BP reproduction;
BP signal transduction;
BP mRNA processing;
CC intracellular;
CC cell;
CC nucleus;
CC organelle;
CC nucleoplasm;
CC protein complex;
CC nucleolus;
CC cytoplasm;
//
SN 43;
SD Pav_sc0000862.1_g130.1.mk ;
SQ MSNVQYSDSLTCCVVRLWSRIARKLPGRTDNEIKNYWRTHMRKKAQEKKRAASPSSSSSHCSSSSNITSTEGGASFYDTGGLEIKASSGAKKTGGDHQEQEDEKKRDQKEYSLDDIWKDINLPEVNSIEPVYNGYSEEACNIISCPLMASPAPWEYCPDSLWKMDEEESKMFLPTTSDQFLSCFEYGKASLTG;
CP Nuclear;
MF nucleic acid binding transcription factor activity;
MF DNA binding;
BP biosynthetic process;
BP cellular nitrogen compound metabolic process;
BP immune system process;
BP response to stress;
BP reproduction;
BP cell differentiation;
BP anatomical structure development;
BP signal transduction;
BP secondary metabolic process;
BP small molecule metabolic process;
CC intracellular;
CC cell;
CC nucleus;
CC organelle;
//
SN 44;
SD Pav_sc0000872.1_g190.1.mk ;
SQ MTTNNGSIWELHSEGMLPPESGGGGGGGHVVEGSDGLKKGPWTAAEDQILMEYVRKHGEGNWNAVQRNSGLNRCGKSCRLRWANHLRPNLKKGVFSREEERRILELHAKYGNKWARMASQLPGRTDNEIKNYWNTRVKRRQRQCLPLYPHDIKQSHSQATSLTIPSLAPLTTTIQNPFQPITNGSTPTFSFQTQSPTQSHHLLQLSPTPPSLSPLSSPHQTKPTTLTSFPPFDPINTITSSFSSSSTPSLTFHRPAPILGAPLRHKRCRDSIRFSPPLSPNLKRNTSMFRTSSMPEIASFQLTGSNSMPAIASLTRTYSMSDNPSFEFPMTFDHSFPPLPRSQFDFSNNFLSPAGSVYSVQSELPSNQVSQTQLEISIDNNLSSAAGAALAAAADE…
CP Nuclear;
MF DNA binding;
MF nucleic acid binding transcription factor activity;
MF protein binding;
MF RNA binding;
BP reproduction;
BP biosynthetic process;
BP cell differentiation;
BP cellular nitrogen compound metabolic process;
BP anatomical structure development;
BP response to stress;
BP signal transduction;
BP cell cycle;
BP mRNA processing;
CC intracellular;
CC cell;
CC nucleus;
CC organelle;
CC nucleoplasm;
CC protein complex;
CC cytoplasm;
//
SN 45;
SD Pav_sc0000877.1_g610.1.mk ;
SQ MMKFIFFNGCRWAAIASYLPQRTDNDIKNYWNTHLKKKLRKLQTGLDGHDHHNSQDGFSGNSHDQPISKGQWERRLQTDIHMAKQALCEALSLDKPPTHDLHLQDLKPSINLGYNNNDQPNTNTCSRPHQASTYASNTENIAKLLESWMKNSPKGPSSAQNHNQTNSKTNLPQINSFKNNNNTAAGCSMSTSSEGAQSATTTPEQAFDSLFSFNSSTSDVSQSMSVDENNANFTAETSCLFQDESKPNLEGEVPLTLLEKWLFDDAAPHAHEDLINMSLENTSVMF;
CP Nuclear;
MF DNA binding;
MF nucleic acid binding transcription factor activity;
BP biosynthetic process;
BP cellular nitrogen compound metabolic process;
BP immune system process;
BP response to stress;
BP reproduction;
BP cell differentiation;
BP anatomical structure development;
BP secondary metabolic process;
BP small molecule metabolic process;
BP signal transduction;
CC intracellular;
CC cell;
CC nucleus;
CC organelle;
//
SN 46;
SD Pav_sc0000886.1_g610.1.mk ;
SQ MGHHSCCNQQKVKRGLWSPEEDEKLIRYITTHGYGCWSEVPEKAVHHQSCNINLDEEGDHQMALECLMQRQELNEWVVSQQQCSNYLFWDTVLVGEEEHHNIAQPAASSNAGANTLLSSFPSSL;
CP Extracellular;
CP Nuclear;
MF DNA binding;
MF nucleic acid binding transcription factor activity;
MF ion binding;
BP biosynthetic process;
BP cellular nitrogen compound metabolic process;
BP response to stress;
BP immune system process;
BP signal transduction;
BP secondary metabolic process;
BP small molecule metabolic process;
BP cell morphogenesis;
BP cell differentiation;
BP anatomical structure development;
CC intracellular;
CC cell;
CC nucleus;
CC organelle;
//
SN 47;
SD Pav_sc0000886.1_g620.1.mk ;
SQ MGHHYCCKQRKVKKGLWSPEEDEKLIRYITTYGHGCWRKVPEQADFVNQNFMIKPRDQTLYSSPFPLLMFDAASADDIQANNISAQAAEHFPIGVSNSKNGTWILDQQQHHHQVQALPSSASPFTNNNMDAHSLPAPVGPAIGNNNMVPIEVESCSNMNKEGEISMECLQSSTQELNALVHCRQAQHCSSSSFHFWDT;
CP Nuclear;
MF DNA binding;
MF nucleic acid binding transcription factor activity;
BP biosynthetic process;
BP cellular nitrogen compound metabolic process;
BP response to stress;
BP immune system process;
BP signal transduction;
BP secondary metabolic process;
BP small molecule metabolic process;
CC intracellular;
CC cell;
CC nucleus;
CC organelle;
//
SN 48;
SD Pav_sc0000910.1_g810.1.mk ;
SQ MADSEHSSSDDSFSDSQATEKSRQESELQFSEDEEALIIRMYNLVGERWALIAGRIPGRTAEEIEKYWSSTNSTSQ;
CP Cytoplasmic;
CP Nuclear;
MF nucleic acid binding transcription factor activity;
MF DNA binding;
MF protein binding;
BP biosynthetic process;
BP cell differentiation;
BP cellular nitrogen compound metabolic process;
BP anatomical structure development;
BP response to stress;
BP secondary metabolic process;
BP small molecule metabolic process;
BP reproduction;
BP signal transduction;
BP immune system process;
CC intracellular;
CC cell;
CC nucleus;
CC organelle;
CC chromosome;
//
SN 49;
SD Pav_sc0000979.1_g130.1.mk ;
SQ MTVPNDAVPKQGDDRPAESELVRGTEAELIELGDATELNEGALSSGKVRGPWSPEEDAVLSRLVSKFGARNWSLIARGIPGRSGKSCRLRWCNQLDPCVKRKPFSDASFDRTKASSEETLSVGNISSFNTPEGREVLMDNRLDQLDEIVQAKEGCGAAESNYHSTVLAGSRGHPTLLGESKEQSSLCRPVARVSAFSVYDHPSGPANTSTFSRIVPSHGPLGQTCKLDFGFGNFHEGVCNEPMVPLRCGHGCCDLSEGHSRSSLLGPEFVEYDEPPSFSSHELISIATDLNKIAWIKSGLENNGTRITENAASQRVSQGATTTSQMGLSVHNSTNDQMRYEEGRNKLMGMMTEVLSTQVPRQTFAMPTEVEGLS;
CP Cytoplasmic;
CP Nuclear;
MF nucleic acid binding transcription factor activity;
MF DNA binding;
MF RNA binding;
MF protein binding;
BP response to stress;
BP signal transduction;
BP biosynthetic process;
BP cellular nitrogen compound metabolic process;
BP reproduction;
BP anatomical structure development;
BP cell cycle;
BP cell differentiation;
BP mRNA processing;
CC intracellular;
CC cell;
CC nucleus;
CC organelle;
CC chromosome;
CC protein complex;
CC nucleoplasm;
CC nucleolus;
CC cytoplasm;
//
SN 50;
SD Pav_sc0001003.1_g300.1.mk ;
SQ MGHKCCSKQKVKRGLWSPEEDEMLINHINTYGHGSWSSIPKLADPNTHNLLPSSKTNHSTNNNNISECSFYPTLPKPSYFFPVNSHVSDTSIDILKAHFQALSSISSSPDTNHINPDHSLHGSSTLSSVYEYRNHNTAWTLQEKLNSNAFMEALNQPSAGASVPTSSCHSYPLSELEIVNENCKWGTGNFEPSKPDQEMFMQPQKEKACEVGIEKANMLIDEQTNMDASFGSSNSDFDFVESTQLPYGLYNYHLSPMMDQLQWNG;
CP Nuclear;
MF DNA binding;
MF nucleic acid binding transcription factor activity;
BP biosynthetic process;
BP cellular nitrogen compound metabolic process;
BP response to stress;
BP secondary metabolic process;
BP small molecule metabolic process;
BP immune system process;
BP signal transduction;
CC intracellular;
CC cell;
CC nucleus;
CC organelle;
//
SN 51;
SD Pav_sc0001051.1_g240.1.mk ;
SQ MAAVTKRACNPNEEEIELRRGPWTLEEDTLLIHYIASHGEGHWNSLAKCAGLKRTGKSCRLRWLNYLKPDIKRGNLTPQEQLMILELHSKWGNRSLTIFKLNHSVKFITIKLNHN;
CP Mitochondrial;
CP Nuclear;
MF DNA binding;
MF nucleic acid binding transcription factor activity;
MF protein binding;
BP biosynthetic process;
BP cellular nitrogen compound metabolic process;
BP reproduction;
BP signal transduction;
BP anatomical structure development;
BP cell differentiation;
BP response to stress;
BP cell cycle;
BP mRNA processing;
CC intracellular;
CC cell;
CC nucleus;
CC organelle;
CC chromosome;
CC cytoplasm;
//
SN 52;
SD Pav_sc0001103.1_g040.1.mk ;
SQ MSRTTNESEDGVLSKDQIESPLMDESNGGTGNGGIVLKKGPWTSAEDAILVEYVKKHGEGNWNAVQKHSGLFRCGKSCRLRWANHLRPNLKKGAFTPEEEHLIVELHAKMGNKWARMAAHLPGRTDNEIKNYWNTRIKRRQRAGLPLYPPELCLQALQESQQGQSCGGINGADRAHHDSLQTNSYEIPDVVFESLKGNNCVLPYVPEIPDLSASGVLMKGLSSSPYCGFMPPTMHRQKRLRESTSLFSTSDGSFKNGFPQFDHFQDDTCDEVGQSFGLSFPHDPDPTTKSPLSFGVIQGSHSLSNGNSSASKPTSGAVKLELPSLQYPETDLGSWSTSPPPPLLESIDAFIQSPPPVGAFESDCASPRNSGLLDALLHEAKTLSSAKNLSSDKSSN…
CP Nuclear;
MF DNA binding;
MF nucleic acid binding transcription factor activity;
MF protein binding;
MF RNA binding;
BP reproduction;
BP biosynthetic process;
BP cell differentiation;
BP cellular nitrogen compound metabolic process;
BP anatomical structure development;
BP response to stress;
BP signal transduction;
BP cell cycle;
BP mRNA processing;
CC intracellular;
CC cell;
CC nucleus;
CC organelle;
CC nucleoplasm;
CC protein complex;
CC cytoplasm;
//
SN 53;
SD Pav_sc0001181.1_g940.1.mk ;
SQ MRKPCCDKQDTNRGAWSKQEDLKLIDYIRKHGEGCWRTLPQAAGLKTPTNDQPARFGGNNCDQVSDGTSCLEDQSCGHQLPDLNLDLTITAPSSNSEPENLKEEIL;
CP Extracellular;
CP Nuclear;
MF nucleic acid binding transcription factor activity;
MF DNA binding;
BP biosynthetic process;
BP cellular nitrogen compound metabolic process;
BP response to stress;
BP secondary metabolic process;
BP small molecule metabolic process;
BP immune system process;
BP signal transduction;
BP reproduction;
BP cell morphogenesis;
BP cell differentiation;
BP anatomical structure development;
CC intracellular;
CC cell;
CC nucleus;
CC organelle;
//
SN 54;
SD Pav_sc0001335.1_g540.1.mk ;
SQ MQTMDRCRRKRPKTATSESDEVISNEWEFINMTEQEEDLLYRMYRLVGPRWDLIAGRIPGRKPEELERFWIMRHCDTFADKRNQQTKDNSKKCWSSNVNSESKFFP;
CP Nuclear;
MF nucleic acid binding transcription factor activity;
MF DNA binding;
MF ion binding;
BP cell morphogenesis;
BP biosynthetic process;
BP cell differentiation;
BP cellular nitrogen compound metabolic process;
BP anatomical structure development;
BP cell-cell signaling;
BP response to stress;
BP secondary metabolic process;
BP small molecule metabolic process;
BP cell wall organization or biogenesis;
CC intracellular;
CC cell;
CC nucleus;
CC organelle;
//
SN 55;
SD Pav_sc0001454.1_g330.1.br ;
SQ MKTLFLLETLLSSFLSLLESLLSSLKQSLSHFFATHTYLPATPWMQRHHRCQRRLEAIDAIDAVMPSKPPKPQRHRHHDATDAILSHPRHRRHRLLRISHHQPPATPTTYLVSFFSCALLLCSEEFFSLRDMSAQMHQIYRNLLQILSGRATSPMRRSAKCWTEEERWQNVLNPEIVKGPWTKEEVERHGAKRWYVIAKFLPGRMGKQCRER;
CP Extracellular;
CP Nuclear;
MF nucleic acid binding transcription factor activity;
MF DNA binding;
BP response to stress;
BP cell cycle;
BP biosynthetic process;
BP cell differentiation;
BP cellular nitrogen compound metabolic process;
BP anatomical structure development;
BP chromosome organization;
BP protein complex assembly;
BP cytoskeleton organization;
BP mitosis;
BP cellular component assembly;
BP macromolecular complex assembly;
BP reproduction;
BP anatomical structure formation involved in morphogenesis;
BP cell division;
BP signal transduction;
CC intracellular;
CC cell;
CC nucleus;
CC organelle;
CC nucleoplasm;
CC chromosome;
CC protein complex;
//
SN 56;
SD Pav_sc0001576.1_g360.1.mk ;
SQ MERPNAYAKKGPWTTEEDEVLISHVKKCGPRDWSSIRSRGLLPRTGKSCRLRWVNKLRPNWKT;
CP Mitochondrial;
CP Nuclear;
MF DNA binding;
MF nucleic acid binding transcription factor activity;
MF protein binding;
BP reproduction;
BP biosynthetic process;
BP cell differentiation;
BP cellular nitrogen compound metabolic process;
BP anatomical structure development;
BP response to stress;
BP signal transduction;
BP secondary metabolic process;
BP small molecule metabolic process;
BP cell cycle;
BP mRNA processing;
CC intracellular;
CC cell;
CC nucleus;
CC organelle;
CC chromosome;
//
SN 57;
SD Pav_sc0001756.1_g010.1.mk ;
SQ MGRKPSGDKDGQKRGAWCAEEDKVLADYIKTHGEGKWSHVAKKTGSYRASPMIPSHDDHDHDQMVENAADATLPGSVRKDHHENSFLRDLDDFINDLL;
CP Cytoplasmic;
CP Mitochondrial;
CP Nuclear;
MF DNA binding;
MF nucleic acid binding transcription factor activity;
BP biosynthetic process;
BP cellular nitrogen compound metabolic process;
BP secondary metabolic process;
BP small molecule metabolic process;
BP cell morphogenesis;
BP cell differentiation;
BP anatomical structure development;
BP immune system process;
BP response to stress;
BP reproduction;
BP cell-cell signaling;
BP signal transduction;
CC intracellular;
CC cell;
CC nucleus;
CC organelle;
//
SN 58;
SD Pav_sc0001801.1_g600.1.mk ;
SQ MLSNLDVGGRVPKTNPRALMKVGALVLLGELVVVGIQRSCGRGHWRPAEDSKLKELVAQHGLQNWILIAEHLNPAEDSKLKELDSKLKELVAQHGLQNWILIAEQLNPAEVSKLKELVAQHGLQNWILIVEQLNPAEVSKLKELVAQHGLQNWNLIVEHLDGRGTCNSVDYYHHSKPNNPSPFHLPYTTPFT;
CP Mitochondrial;
MF DNA binding;
BP biosynthetic process;
BP cellular nitrogen compound metabolic process;
CC intracellular;
CC cell;
CC nucleus;
CC organelle;
//
SN 59;
SD Pav_sc0001807.1_g120.1.mk ;
SQ MAVSRKDMDRIKGPWSPEEDDALQRLVQKHGPRNWSLISKSIPGRSGKSCRLRWCNQLSPQVEHRAFTPEEDDTIIRAHARFGNKWATIARLLNGRTDNAIKNHWNSTLKRKCSDIGVVFPGGGLGGSGGYDGHFLHDHEQPPLKRSVSAGSGMPVFTGLYMSPGSPSGSDMSDSSVVPVMSLSECHVYRPVARSGGVLPLAETTSSSNDNNSNNEKQKENDPTTSLSLSLPGVDSGEVSNRVAATESTQAPVPIPIQNPVPDPAPARAPFQNIPVELLAVMQGMIRKEVRSYMAGLEQSGICMQQAASNDGFRNVAVKRIGVSRIE;
CP Nuclear;
MF nucleic acid binding transcription factor activity;
MF DNA binding;
MF protein binding;
MF RNA binding;
BP response to stress;
BP signal transduction;
BP biosynthetic process;
BP cellular nitrogen compound metabolic process;
BP cell cycle;
BP cell differentiation;
BP anatomical structure development;
BP reproduction;
BP mRNA processing;
CC intracellular;
CC cell;
CC nucleus;
CC organelle;
CC nucleoplasm;
CC protein complex;
CC cytoplasm;
//
SN 60;
SD Pav_sc0001938.1_g500.1.mk ;
SQ MGRHSCCYKQKLRKGLWSPEEDDKLLNYITKHGHGCWSSVPKLADNEIKNLWNSCIKKKLRQRGIDPNTHKPLSEVLDQDDKEISKLSPTYKSNEKASVGSNELNLAEAVKPETSQFLSNSSSATTTTSTWHHQNQQAFQASEMCTKDLQRLAVAFGQTL;
CP Nuclear;
MF DNA binding;
MF nucleic acid binding transcription factor activity;
BP biosynthetic process;
BP cellular nitrogen compound metabolic process;
BP response to stress;
BP secondary metabolic process;
BP small molecule metabolic process;
BP immune system process;
BP signal transduction;
BP reproduction;
BP anatomical structure development;
CC intracellular;
CC cell;
CC nucleus;
CC organelle;
//
SN 61;
SD Pav_sc0001968.1_g010.1.br ;
SQ MAGAFLRTKAQPPLPIPQPRRASKGLSSFTNNEQPKRLFSPFGDVTDARMAVDRITQRPKGFGFVTYKSDVEAQKALKAMNGRGRPPCCDKEGVKKGPWTPEEDIILVYYIQEHGPGNWRAVPTNTDG;
CP Mitochondrial;
MF DNA binding;
MF nucleic acid binding transcription factor activity;
MF RNA binding;
MF mRNA binding;
MF protein binding;
MF translation factor activity, nucleic acid binding;
BP biosynthetic process;
BP cellular nitrogen compound metabolic process;
BP response to stress;
BP mRNA processing;
BP cellular component assembly;
BP macromolecular complex assembly;
BP reproduction;
BP cell differentiation;
BP anatomical structure development;
BP translation;
BP transport;
BP nucleocytoplasmic transport;
BP catabolic process;
BP nucleobase-containing compound catabolic process;
BP cell death;
CC intracellular;
CC cell;
CC nucleus;
CC organelle;
CC cytoplasm;
CC nucleoplasm;
CC protein complex;
//
SN 62;
SD Pav_sc0002360.1_g820.1.mk ;
SQ MGRAPCCDKNGLKKGPWTTEEDALLVDYIQKHGPGNWRNLPKDAGLERCGKSCRLRWTNYLRPDIKRGRFSFEEEETIIQLHSILGNKWSAIAARLPGRTDNEIKNYWNTHIRKRLLKMGIDPVTHAPRIDLLDLSSILSSYMCNNPAAALLNLSSLLSSTQQQQPLVNPELLRLATNLLSIKQENPELCSQNYNLHDQNQLGNSQQQNSQVLPPLQSHDQLQDLIQGDFSADVAKMKQLMQVINAEGYSPNMTNFNGPTFSQENMVPSNLGADHQTAVCQPSYVPCTTSSDPTNIPDLPENYFQSLNYNRSSDFSFDSVMSTPYSSPTGLNSSGTYINSSTEDEKESYCSDWWKFEIPESALDINDIM;
CP Nuclear;
MF nucleic acid binding transcription factor activity;
MF DNA binding;
MF protein binding;
MF RNA binding;
BP response to stress;
BP biosynthetic process;
BP cellular nitrogen compound metabolic process;
BP reproduction;
BP cell differentiation;
BP anatomical structure development;
BP signal transduction;
BP cell cycle;
BP mRNA processing;
CC intracellular;
CC cell;
CC nucleus;
CC organelle;
CC nucleoplasm;
CC protein complex;
CC cytoplasm;
//
SN 63;
SD Pav_sc0002360.1_g910.1.mk ;
SQ MVRAPFYDKSGVKKGAWSPEEDNTLRAYIEEHGHLNWRSLPKFAGAWSQIAAKLPGRTDNEIKNHWHTRIKNLTKQNPTSSQLAKEQPCKHESSPTVTSQNTELGAQSGPKFDASLHQILESSPLSPETFSSDSSSLSSNQASASTTMSWFNESSGDFWTEPFQLKVQSNYPVNYLREEEVMPTWQENID;
CP Nuclear;
MF DNA binding;
MF nucleic acid binding transcription factor activity;
BP response to stress;
BP biosynthetic process;
BP cellular nitrogen compound metabolic process;
BP immune system process;
BP signal transduction;
BP reproduction;
BP cell differentiation;
BP anatomical structure development;
CC intracellular;
CC cell;
CC nucleus;
CC organelle;
//
SN 64;
SD Pav_sc0002433.1_g080.1.mk ;
SQ MGRSPSCDEQSGLKKGPWTTEEDEKLMDYIARHGHGSWRALPKLAGLNRCGKSCRLRWTNYLRPDIKRGKFSEDEERVIINLHSVVGNKWSKIATHLPGRTDNEIKNYWNTHLRKKLLHMGIDPNTHKPRTDLNHLLNLSQLLRAANVGQMNMSSWDNALSLRLQAGAAQLAKMQLLQHLCMQFVNSSSSAAAPPPPLPNIDMMSTFGYQNLNQFGGQANSLEGFEGHNTSNNNSNIPIFDNNMSSYYEDMLQTKNPFPALVSASPGTSCNTNTNQMENSMSGDPAADCFSTHSPTTIFEAWEKLMDDETSESYWKNILESIS;
CP Nuclear;
MF nucleic acid binding transcription factor activity;
MF DNA binding;
MF protein binding;
MF RNA binding;
BP biosynthetic process;
BP cellular nitrogen compound metabolic process;
BP response to stress;
BP reproduction;
BP cell differentiation;
BP anatomical structure development;
BP signal transduction;
BP cell cycle;
BP mRNA processing;
CC intracellular;
CC cell;
CC nucleus;
CC organelle;
CC nucleoplasm;
CC protein complex;
CC cytoplasm;
//
SN 65;
SD Pav_sc0004890.1_g010.1.mk ;
SQ MVWSAIASHLPGRTDNEIKNFWNTHLKKKLIQMGFDPMTHRPRTDIFSSLPHLLALVNLKELLDHGGHPSWDEQAVRLQAEAAQMARLQYLQCLLQPPTANNSFGAGSPSNLNDITDMETINLLSSLCSYQLDQNPPQYPGANFQPVQDHNSIPFSHLPDLQTYQTPSLNNKDMVNQAEDQLAVVLSQGQNSPNNPWNIPSSSNTTPSPTSMAPPVAETSINNTMGDACSTSSFGGVANSAWSELLLEDSFFNEIA;
CP Nuclear;
MF nucleic acid binding transcription factor activity;
MF DNA binding;
BP immune system process;
BP response to stress;
BP biosynthetic process;
BP cellular nitrogen compound metabolic process;
BP reproduction;
BP cell differentiation;
BP anatomical structure development;
BP secondary metabolic process;
BP small molecule metabolic process;
BP signal transduction;
CC intracellular;
CC cell;
CC nucleus;
CC organelle;
//
SN 66;
SD Pav_sc0004999.1_g050.1.mk ;
SQ MGRSPCCEKAHTNKGAWTKEEDQRLIDYIRVHGEGCWRSLPKAAAPTPASRLDFRNISPPSAVVDKTTNKNSILNHKTINTTSSNNNNNIVLFKPKMEEDNIEEASSGTTTEEDHQQQQHQQQKLQDHYMYKCSDLNLDLSIGLEPFQSEPTRASSGNSAESRLQQNNYQVFGTVQKAVVTQAVCLCCQVGFQSSEACRNCQCTNGFYRFHRPLNS;
CP Nuclear;
MF nucleic acid binding transcription factor activity;
MF DNA binding;
MF ion binding;
BP biosynthetic process;
BP cellular nitrogen compound metabolic process;
BP response to stress;
BP secondary metabolic process;
BP small molecule metabolic process;
BP immune system process;
BP reproduction;
BP cell morphogenesis;
BP cell differentiation;
BP anatomical structure development;
BP signal transduction;
CC intracellular;
CC cell;
CC nucleus;
CC organelle;
//
SN 67;
SD Pav_sc0006018.1_g350.1.mk ;
SQ MGRHSCCLKQKLRKGLWSPEEDEKLFNYITRFGVGCWSSVPKLAEEMKEKKSMDCSELKECLPMPEHEQGLLTIPAMSSSQGPTFLVNDSNYIDGAGVLTQASRAFDSLPYFEFQTGIEPSGYNSDLVSNQYHPTNVRPHFNQPHNTTYETSSNFGFTSMPSLANSDHGSMSGTDFSDNSASRLSSFFMNEVKECSSNSSNVSSYAAGFHMNNSNNNNNVVENAAFSWDTDNKLDSLFQFHANGIKSEELIKPDSWQQGQQLLHAQNSVDFNSYPLTSLSEDLTGANFDVFQHI;
CP Nuclear;
MF DNA binding;
MF nucleic acid binding transcription factor activity;
BP biosynthetic process;
BP cellular nitrogen compound metabolic process;
BP response to stress;
BP secondary metabolic process;
BP small molecule metabolic process;
BP immune system process;
BP signal transduction;
CC intracellular;
CC cell;
CC nucleus;
CC organelle;
//
SN 68;
SD Pav_sc0008725.1_g010.1.mk ;
SQ LLAAHRIHGNKWALIARLFPGRTDNAVKNHWHVIMARRQREQSKVCGKRSYQDFCNDHSSNTSSISNNFDVSRKFKSQGELRSSASIGFDQNSSTKFFEFRNPNKDRTAMFMDSRHTSSSPYNWNFATMSTTSNNAASSSVGLLGRERRDYFNNVSSNNNISGCSKGSDHQFVHRRNNPTTSSFMYGSYIGSTSAFGLPNYKRVNVPSPFGCLGLGDHINLPEQHGRTFKKELANFCDNASTLAKWRVAATAKFGDHDCQDHESIDHHKETPFIDFLGVGISS;
CP Nuclear;
MF DNA binding;
MF nucleic acid binding transcription factor activity;
BP biosynthetic process;
BP cellular nitrogen compound metabolic process;
BP immune system process;
BP cell differentiation;
BP anatomical structure development;
BP response to stress;
BP signal transduction;
BP reproduction;
BP secondary metabolic process;
BP small molecule metabolic process;
CC intracellular;
CC cell;
CC nucleus;
CC organelle;
//
SN 69;
SD Pav_sc0012310.1_g010.1.br ;
SQ LKRCGKSCRLRWANYLRPDIKRGRFSFEEEEIIIQLHSVLGNKWSAIASRLPGRTDNEIKNYWNTHIRKRLLRMGIDPVTHTPRLDLLELSSAICSTLYSSSSPHNPQINVPNLLGIGPIMDPDLLNLATTFLSCQQNQIGFSQINQTQFQSQLTQPNQIQNPVQEIQTCTTSNTLNVPFLSYPSSSNLAGQGFVPTTNQLGYYDSKYESMISYIPHQNYNQPCTSNNVNQYQNFQNMSSFGSVLSSTPSSSPATTLNSSPAITYINSSTEDERDSFCSNILMHHDIPNGLNATKLLYERNIMN;
CP Nuclear;
MF nucleic acid binding transcription factor activity;
MF DNA binding;
MF protein binding;
MF RNA binding;
BP response to stress;
BP biosynthetic process;
BP cellular nitrogen compound metabolic process;
BP reproduction;
BP cell differentiation;
BP anatomical structure development;
BP signal transduction;
BP cell cycle;
BP mRNA processing;
CC intracellular;
CC cell;
CC nucleus;
CC organelle;
CC nucleoplasm;
CC chromosome;
CC protein complex;
CC nucleolus;
//
