# Supplementary material for: MYB transcription factor family in sweet cherry (Prunus avium L.): genome-wide investigation, evolution, structure, characterization and expression patterns
Source: BMC Plant Biol. 2022 Jan 3;22:2. doi: 10.1186/s12870-021-03374-y (PMC8722155; doi:10.1186/s12870-021-03374-y)
Supplement: Supplementary file 10 — Additional file 10: Table S7. RNA-Seq data of Sweet Cherry on different bud dormancy stages. [file 12870_2021_3374_MOESM10_ESM.xlsx]

## Sheet: Sheet2
	Table S6. RNA-Seq data of Sweet Cherry on different bud dormancy stages
Gene ID	Organogenesis	Paradormancy	Endodormancy	Ecodormancy	Dormancy release
Pav_sc0001181.1_g940.1.mk	78.5074	24.6567	15.4498	23.3939	3.9097
Pav_sc0000354.1_g490.1.mk	76.7886	37.2107	36.1739	15.6543	8.79747
Pav_sc0000678.1_g150.1.br	74.0458	63.0022	52.4212	33.4564	4.53336
Pav_sc0000877.1_g610.1.mk	64.8494	23.4732	25.1306	20.4818	6.5748
Pav_sc0000659.1_g090.1.mk	54.8007	41.7365	33.0219	15.7157	13.7053
Pav_sc0000910.1_g810.1.mk	50.5667	41.2681	52.0685	75.0002	31.3788
Pav_sc0000028.1_g520.1.mk	49.8632	25.1967	21.4203	7.05956	13.4864
Pav_sc0001807.1_g120.1.mk	46.8847	104.629	92.7538	41.3434	126.399
Pav_sc0001968.1_g010.1.br	45.9354	45.1298	46.0887	31.2352	19.0748
Pav_sc0000103.1_g480.1.mk	40.4762	21.2718	7.92842	6.21189	3.37535
Pav_sc0000129.1_g770.1.br	35.0163	8.8737	11.4043	21.5875	3.02466
Pav_sc0000069.1_g050.1.mk	29.8766	10.5439	13.953	23.8324	11.292
Pav_sc0004890.1_g010.1.mk	29.4236	10.9429	9.97051	0.160996	1.97161
Pav_sc0000567.1_g060.1.mk	23.3661	17.5838	17.0576	21.0195	13.7429
Pav_sc0000383.1_g280.1.mk	22.5487	16.6459	15.5402	5.76301	2.27318
Pav_sc0000591.1_g010.1.mk	22.4102	13.8129	24.2009	21.8024	9.49622
Pav_sc0000254.1_g020.1.mk	22.4102	13.8129	24.2009	21.8024	9.49622
Pav_sc0004999.1_g050.1.mk	20.9111	13.2313	13.5061	13.0496	3.83193
Pav_sc0001051.1_g240.1.mk	20.6337	15.6318	27.1521	6.1515	35.1023
Pav_sc0000691.1_g590.1.mk	17.5291	8.58117	8.82969	0.0980258	0.440075
Pav_sc0000625.1_g100.1.mk	16.8451	11.4828	14.1064	26.3851	31.4001
Pav_sc0001938.1_g500.1.mk	15.9811	22.1805	15.1755	16.8515	8.61344
Pav_sc0000800.1_g1130.1.mk	15.0383	15.954	20.6517	33.954	4.13524
Pav_sc0001335.1_g540.1.mk	11.8254	8.98346	10.5821	7.42663	12.0549
Pav_sc0000979.1_g130.1.mk	11.0843	9.34479	9.3649	6.57034	5.1557
Pav_sc0001103.1_g040.1.mk	9.15687	7.43441	8.72649	14.2794	6.55791
Pav_sc0000069.1_g120.1.mk	9.08806	6.52526	13.7904	4.41911	4.27354
Pav_sc0000207.1_g020.1.mk	7.36478	10.4237	8.41799	10.439	4.05456
Pav_sc0000480.1_g870.1.mk	5.60882	6.2045	6.10063	2.64433	1.89068
Pav_sc0006018.1_g350.1.mk	4.73156	7.13412	3.56706	2.40967	3.09551
Pav_sc0001801.1_g600.1.mk	4.65839	3.95741	3.6662	3.31366	2.84106
Pav_sc0000069.1_g080.1.mk	4.29907	4.32424	3.75267	1.58315	0.300112
Pav_sc0008725.1_g010.1.mk	4.21139	4.52651	4.02272	0.285417	1.14065
Pav_sc0000862.1_g130.1.mk	3.76056	5.73325	6.35123	8.87867	17.8312
Pav_sc0000736.1_g140.1.mk	3.26998	4.00707	1.47436	0.157208	1.1088
Pav_sc0000311.1_g1150.1.mk	3.24307	10.135	4.18864	4.54586	1.59461
Pav_sc0000220.1_g950.1.mk	3.18983	3.02792	0.579655	0.311639	0.0516636
Pav_sc0000103.1_g410.1.mk	3.10988	5.0386	3.33677	4.59736	2.1352
Pav_sc0002433.1_g080.1.mk	2.36137	0.573824	0.915612	0	0.1229
Pav_sc0002360.1_g910.1.mk	2.06482	16.46	4.19049	0.859395	0.227155
Pav_sc0012310.1_g010.1.br	1.95857	0.169199	0.341517	0.314485	0.0118493
Pav_sc0001003.1_g300.1.mk	1.77848	5.66834	8.80988	0.051467	0.614613
Pav_sc0002360.1_g820.1.mk	1.28783	0.227694	0.219036	0	0.106064
Pav_sc0000464.1_g130.1.br	0.839337	0	0.302753	0	0
Pav_sc0000220.1_g1240.1.mk	0.801346	3.13575	3.07082	13.0207	1.58572
Pav_sc0000464.1_g250.1.br	0.762065	0.061322	0	1.19504	0.225282
Pav_sc0001454.1_g330.1.br	0.644314	0.0728006	0.499367	1.42431	0.066401
Pav_sc0000464.1_g100.1.br	0.461038	0	0.592374	4.07561	15.2265
Pav_sc0000355.1_g050.1.mk	0.299162	0.234219	0.193366	4.61265	0.375102
Pav_sc0000583.1_g650.1.mk	0.296414	17.0606	0.191519	3.08802	7.7851
Pav_sc0000293.1_g140.1.mk	0.273002	0.315024	0.351926	11.1812	0
Pav_sc0000675.1_g920.1.mk	0.198597	0.332203	0.128389	0.141921	0.0208351
Pav_sc0000124.1_g210.1.br	0.0602958	0.0668515	0.0389947	0.121471	0.0318841
Pav_sc0000886.1_g610.1.mk	0	4.499	5.53829	0.143472	0.261461
Pav_sc0000192.1_g040.1.mk	0	0.062871	0	0	0
Pav_sc0000069.1_g100.1.mk	0	0	0.147066	1.31134	0.117665
Pav_sc0000464.1_g210.1.br	0	0	0.119097	0.261341	1.09464
Pav_sc0000464.1_g230.1.mk	0	0	0.119097	0.261341	0
Pav_sc0000143.1_g310.1.mk	0	0	0	0.455681	0
Pav_sc0000872.1_g190.1.mk	0	0	0	0.0111873	0
Pav_sc0000009.1_g270.1.mk	0	0	0	0	0.158584
Pav_sc0000009.1_g210.1.mk	0	0	0	0	0
Pav_sc0000308.1_g480.1.mk	0	0	0	0	0
Pav_sc0000638.1_g100.1.mk	0	0	0	0	0
Pav_sc0001576.1_g360.1.mk	0	0	0	0	0
Pav_sc0000886.1_g620.1.mk	0	0	0	0	0
Pav_sc0000110.1_g160.1.br	0	0	0	0	0
Pav_sc0000396.1_g530.1.mk	0	0	0	0	0
Pav_sc0001756.1_g010.1.mk	0	0	0	0	0
