# Supplementary material for: MYB transcription factor family in sweet cherry (Prunus avium L.): genome-wide investigation, evolution, structure, characterization and expression patterns
Source: BMC Plant Biol. 2022 Jan 3;22:2. doi: 10.1186/s12870-021-03374-y (PMC8722155; doi:10.1186/s12870-021-03374-y)
Supplement: Supplementary file 11 — Additional file 11: Table S8. Motif sequence in Prunus avium. [file 12870_2021_3374_MOESM11_ESM.xlsx]

## Sheet: Sheet1
Table S8. Motif sequence in Prunus avium
Motif number	Motif sequence
Motif 1	KGPWTPEEDEKLIEYIEKHG
Motif 2	WSLIAGRLPGRTDNEIKNYWN
Motif 3	RCGKSCRLRWLNYLRPBIKRGAFSEEEEDJIIRLHKLLGNK
Motif 4	GNWRSVPKKAG
Motif 5	MGRAPCCDKEG
Motif 6	THJKKKLJQMGIDPVTHRPRTDLL
Motif 7	CSTPSQTSPSTKNGNDWWETFLDDEDAFERATCYGLALEEEGFTSFWVDD
Motif 8	WKKIAECLPGRTDVQCLHRWQKVLNPEJV
Motif 9	VSSIEWEFINMSEQEEDLICRMYKLVGDR
Motif 10	AGQGFVPTTNQLGYYDSKYESMISYIPHQNYNQPCTSNNVNQYQNFQNM
Motif 11	CQQNQIGFSQINQTQFQSQLTQPNQIQNPVQEIQTCTTSNTLNVPFLSYP
Motif 12	MPQSKRQCANVSEEGLGRGDFSFNVDLWN
Motif 13	QETIKTIIIRPQPRSFIKSSNCLSSKEPH
Motif 14	ATTLNSSPAITYINSSTEDERDSFCSNILMHHDIPNGLNATKLLYERNIM
Motif 15	AICSTLYSSSSPHNPQINVPNLLGIGPIMDPDLLNLATTF
Motif 16	RTGKSCRLRWANELRPNNKR
Motif 17	MEGYNLGV
Motif 18	NWSLIAKSLPG
Motif 19	ELLSVMQGMIRKEVRSYM
Motif 20	KGPWTPEEDERLIEY
